# Supplementary material for: PSCA-CAR T cell therapy in metastatic castration-resistant prostate cancer: a phase 1 trial
Source: Nat Med. 2024 Jun 12;30(6):1636–44. doi: 10.1038/s41591-024-02979-8 (PMC11186768; doi:10.1038/s41591-024-02979-8)
Supplement: Supplementary file 3 — Source data for Figs. 2–4 and Extended Data Figs. 1–8. [file 41591_2024_2979_MOESM3_ESM.xlsx]

## Sheet: Figure 2a
	UPN
	376	394	504	531	375	403	455	602	555	454	393	609	406	388
PSA (Change from baseline (%))	143.95	27.91	15.75	6.65	5.12	2.16	1.72	-5	-14.48	-17.86	-42.67	-43.39	-52.73	-94.58

## Sheet: Figure 2b
UPN	Dose level	Days from CAR T (Days)	Time in days in EVENT (Time)	Time in Months in Event (Months)	EVENT	Days to CAR T (Days2)	Months to CAR T (Months2)
375	1	0	28	0.919918	CAR T Infusion to Eval	0	0
375	1	28	345	11.3347	Survival post progression
375	1	373	5	0.164271	Death
376	1	0	28	0.919918	CAR T Infusion to Eval	0	0
376	1	28	126	4.13963	Survival post progression
376	1	154	5	0.164271	Death
393	1	0	25	0.821355	CAR T Infusion to Eval	0	0
393	1	25	106	3.48255	Survival post progression
393	1	131	5	0.164271	Death
388	2	0	5	0.164271	Lymphodepletion	5	0.164271
388	2	5	28	0.919918	CAR T Infusion to Eval
388	2	33	125	4.10678	Stable Disease
388	2	158	179	5.8809	Required dissallowed therapy
388	2	337	5	0.164271	Death
406	2	0	5	0.164271	Lymphodepletion	5	0.164271
406	2	5	29	0.952772	CAR T Infusion to Eval
406	2	95	36	1.18275	Stable Disease
406	2	70	873	28.6817	Required dissallowed therapy
406	2	943	5	0.164271	Death
403	2	0	5	0.164271	Lymphodepletion	5	0.164271
403	2	5	24	0.788501	CAR T Infusion to Eval
403	2	29	67	2.20123	Stable Disease
403	2	96	238	7.8193	Lost to follow-up
403	2	334	5	0.164271	Death
455	2	0	5	0.164271	Lymphodepletion	5	0.164271
455	2	5	28	0.919918	CAR T Infusion to Eval
455	2	33	79	2.59548	Survival post progression
455	2	112	5	0.164271	Death
454	2	0	5	0.164271	Lymphodepletion	5	0.164271
454	2	5	28	0.919918	CAR T Infusion to Eval
454	2	33	44	1.44559	Survival post progression
454	2	77	5	0.164271	Death
504	2	0	5	0.164271	Lymphodepletion	5	0.164271
504	2	5	28	0.919918	CAR T Infusion to Eval
504	2	33	155	5.0924	Stable Disease
504	2	188	86	2.82546	PI decision
504	2	274	5	0.164271	Death
394	3	0	5	0.164271	Lymphodepletion	5	0.164271
394	3	5	27	0.887064	CAR T Infusion to Eval
394	3	32	32	1.05133	Stable Disease
394	3	64	23	0.755647	Survival post progression
394	3	87	5	0.164271	Death
531	3	0	5	0.164271	Lymphodepletion	5	0.164271
531	3	5	29	0.952772	CAR T Infusion to Eval
531	3	34	257	8.44353	Stable Disease
531	3	291	258	8.47639	Survival post progression	200	6.57084
531	3	549	5	0.164271	Death
555	3	0	5	0.164271	Lymphodepletion	5	0.164271
555	3	5	29	0.952772	CAR T Infusion to Eval
555	3	34	117	3.84394	Stable Disease
555	3	151	131	4.3039	Survival post progression
555	3	282	5	0.164271	Death
609	3	0	6	0.197125	Lymphodepletion	6	0.197125
609	3	6	31	1.01848	CAR T Infusion to Eval
609	3	37	62	2.03696	Survival post progression
609	3	99	5	0.164271	Death
602	3	0	5	0.164271	Lymphodepletion	5	0.164271
602	3	5	25	0.821355	CAR T Infusion to Eval
602	3	30	5	0.164271	Death

## Sheet: Figure 3a
	CAR T cells (% of CD3+ in PB)
Days	UPN 375	UPN 376	UPN 393	UPN 388	UPN 403	UPN 406	UPN 454	UPN 455	UPN 504	UPN 394	UPN 531	UPN 555	UPN 602	UPN 609
0	0.24	0.047	0.16	0	1.79	0.62	2.2	3.26	1.96	1.88	1.04	10.5	0.56	5.38
1	0.19	0.047	0.17	2.5	0.82	1.88	4.14	8.16	4.96	4.14	1.28	2.51	0.44	2.83
2
3	0.32	0.78		3.33	9.05		2.66		15		1.61	5.5	3.1	1.92
4
5			1			3.28		2.7		1.88	3.07	4.56	1.19	1.81
6
7	0.44	1.08	1.12	2.6	0.32	4.09	8.17	5	4.72	2.95	5.35	5.15	2.44	2.82
9	0.13	0.84		22.9	1.01	9.04	5.65	6.68	11.8	3	8.51	12.2	4	9.58
10
11			0.58				6.24		19.9		3.59	7.38		6.21
12
13					0.95			8.59		6.18	1.89			6.43
14	0.12	0.72	0.21	34.9	12.8	5.6	4.04		23.6	1.97	1.28	16.1	3.12	4.37
15
21			0.14	9.07	3.72	1.97	4.31	5.16		2.14	2.01	3.12	0.37	4.38
22
25
27	0.12
28		1.1	0.14	1.31	2.5	1.58	2.49	2.84	4.64	0.48	6.07	4.94		5.23

## Sheet: Figure 3b
Lab	Diff	lower 95 CI	upper 95 CI
1 vs 2	-1.11	-1.86	-0.36
1 vs 3	-0.7	-1.24	-0.16
2 vs 3	0.41	-0.37	1.19
	UPN	Dose.Level	max	log10max
1	375	DL1	167.8	2.22479
2	376	DL1	188.2	2.27462
4	393	DL1	80.6	1.90634
3	388	DL2	9856.6	3.99373
6	403	DL2	156.2	2.19368
7	406	DL2	892.6	2.95066
8	454	DL2	789.8	2.89752
9	455	DL2	2869.1	3.45775
10	504	DL2	9636.3	3.98391
5	394	DL3	548.6	2.73926
11	531	DL3	1535.8	3.18633
12	555	DL3	812.4	2.90977
13	602	DL3	148.8	2.1726
14	609	DL3	1483.1	3.17117

## Sheet: Figure 3c
	CRS Grade
	0									1/2
G-CSF	1	1	2.72	6.78	189.27	1.67	2.79	1	1	14.16	1	3.07	2.46	1
IFNy	1.23	1	1	1.57	1	1	1	1	1	41.81	9.15	4.65	5.6	54.8
IL-2R	1	1	13.68	2.63	2.75	2.71	1.94	1.52	1.59	10.3	4.03	3.05	42.89	35.95
IL-4	1	1	1	1	1	1	2.14	5.49	1	3.18	1	3.62	47.97	1
IL-6	4.53	1	6.89	1	15.23	5.3	3.31	2.94	3.73	196.29	8.97	1.54	115.08	166.64
IL-8	41.08	2.33	30.87	1.03	7.69	10.92	13.61	20.23	2.3	24.68	9.01	33.02	2.83	9.53
IP-10	3.43	2.28	6.5	9.1	3.81	2.45	10.47	4.72	4.12	50.24	10.84	39.45	4.76	19.92

## Sheet: Figure 3d
	PSA Response
	>0									>-100
G-CSF	1	1	6.78	189.27	14.16	2.79	1			1.67	1	1	2.46	1	2.72	3.07
IFNy	1.23	1	1.57	1	41.81	1	9.15			1	1	1	5.6	54.8	1	4.65
IL-2R	1	1	2.63	2.75	10.3	1.94	4.03			2.71	1.52	1.59	42.89	35.95	13.68	3.05
IL-4	1	1	1	1	3.18	2.14	1			1	5.49	1	47.97	1	1	3.62
IL-6	4.53	1	1	15.23	196.29	3.31	8.97			5.3	2.94	3.73	115.08	166.64	6.89	1.54
IL-8	41.08	2.33	1.03	7.69	24.68	13.61	9.01			10.92	20.23	2.3	2.83	9.53	30.87	33.02
IP-10	3.43	2.28	9.1	3.81	50.24	10.47	10.84			2.45	4.72	4.12	4.76	19.92	6.5	39.45

## Sheet: Figure 4a
Day	PSA
-26	59.345
-6	64.167
-3	59.685
0	59.685
3
5
7	44.455
9
13	12.309
16
21	5.886
28	3.475
90	23.743

## Sheet: Figure 4c
CTC	D	D/CD	D/V	D/CD/V	D/CK	D/CK/CD	D/CK/V	D/CK/CD/V
Before infusion	671.51	255.78	329.81	262.8	1831.63	1167.3	11.49	1307.56
1 month after infusion	63.83	128.03	2162.83	475.33	29.29	48.87	68.52	2180.72

## Sheet: Figure 4f
Timepoint	CD4_memory_LTB	CD4_naïve_CCR7	CD8_EMRA_PRF1	CD8_EM_GZMK	CD8_effector_CX3CR1	CD8_effector_TYROBP	CD8_effector_ZEB2	CD8_exhausted-like_TOX	CD8_naïve_NELL2	CD8_proliferating_MKI67	total_count	CD4_memory_LTB_fraction	CD4_naïve_CCR7_fraction	CD8_EMRA_PRF1_fraction	CD8_EM_GZMK_fraction	CD8_effector_CX3CR1_fraction	CD8_effector_TYROBP_fraction	CD8_effector_ZEB2_fraction	CD8_exhausted-like_TOX_fraction	CD8_naïve_NELL2_fraction	CD8_proliferating_MKI67_fraction
IP	162	2	99	15	2	6	1	4	21	196	508	0.318898	0.00393701	0.194882	0.0295276	0.00393701	0.011811	0.0019685	0.00787402	0.0413386	0.385827
-6	184	4	351	144	95	157	332	63	39	12	1381	0.133237	0.00289645	0.254164	0.104272	0.0687907	0.113686	0.240406	0.0456191	0.0282404	0.00868936
0	28	0	19	5	3	8	2	1	1	1	68	0.411765	0	0.279412	0.0735294	0.0441176	0.117647	0.0294118	0.0147059	0.0147059	0.0147059
14	85	2	56	337	15	154	14	9	6	21	701	0.121255	0.00285307	0.0798859	0.480742	0.021398	0.219686	0.0199715	0.0128388	0.0085592	0.0299572
28	79	0	293	157	188	599	104	79	19	138	1656	0.0477053	0	0.176932	0.0948068	0.113527	0.361715	0.0628019	0.0477053	0.0114734	0.0833333
90	44	0	211	167	34	15	17	7	5	5	505	0.0871287	0	0.417822	0.330693	0.0673267	0.029703	0.0336634	0.0138614	0.00990099	0.00990099

## Sheet: Figure 4g
UPN 388
Clonotype	IP	-6	0	14	28	90	224
CAASRSGANNLFF_CSAISRPNYGYTF	0	0	0	0	0	0	0
CAVGAPYGGSQGNLIF_CASSYVPRNTEAFF	0	0	0	0	0	0	0
CAASLGNQFYF_CASSFEGINQPQHF	0	0	0	0	0	0	0
CAVGANQAGTALIF_CASSFGGHGYTF	0	0	0	0	0	0	0
CAVGAMKTGGFKTIF_CIPWGLAGNNEQFF	0	0	0	0	0	0	0
CAVGAHNNDMRF_CASSDPRGYEQFF	0	0	0	0	0	0	0
CIVRGSQGNLIF_CASSYDRGGGYTF	0	0	0	0	0	0	0
CAASKRGDGQKLLF_CASSITQGAGNQPQHF	0	0	0	0	0	0	0
CALSEAQSYGKLTF_CASSSRALNTEAFF	0	0	0	0	0	0	0
CAASKGYNKLIF_CASSIQANSGNTIYF	0	0	0	0	0	0	0
CAYNYTGNQFYF_CASRRDRGDNGYTF	0	0	0	0	0	0	0
CAASKGNFNKFYF_CASSSLPQGPTNIQYF	0	0	0	0	0	0	0
CAYLTQGGSEKLVF_CASSLKSGGTEAFF	0	0	0	0	0	0	0
CALSEASGGATNKLIF_CAISESYHLNEQFF	0	0	0	0	0	0	0
CAASKETSGSRLTF_CASSQGGAHTEAFF	0	0	0	0	0	0	0
CAASKERRTSGTYKYIF_CASSLVRGVNTEAFF	0	0	0	0	0	0	0
CIVRPRKGNSGNTPLVF_CASSPTRLGEEQYF	0	0	0	0	0	0	0
CIVRPRYSGAGSYQLTF_CASTFQGALNTEAFF	0	0	0	0	0	0	0
CALSEATGANNLFF_CASSPQGFSGNTIYF	0	0	0	0	0	0	0
CAVETQGGSEKLVF_CASSQEGNTEAFF	0	0	0	0	0	0	0
CAGQRYINYQLIW_CASRRAGLAGEKSTDTQYF	0	0	0	0	0	0	0
CAVESSKWAAGNKLTF_CASSLILWKEKLFF	0	0	0	0	0	0	0
CAVESFQKLVF_CASSSGLVADTQYF	0	0	0	0	0	0	0
CAVENQAGTALIF_CASSRTASTDTQYF	0	0	0	0	0	0	0
CAGQPPFYGGSQGNLIF_CASSFRPAGGSGTQYF	0	0	0	0	0	0	0
CAYFPGTYKYIF_CASSPTGLQETQYF	0	0	0	0	0	0	0
CIVRVANNNDMRF_CASSSVPGQGMNTEAFF	0	0	0	0	0	0	0
CAGQLVSGGGADGLTF_CASMDSPREQFF	0	0	0	0	0	0	0
CAGQLRTNAGKSTF_CASRGAPPTGNTIYF	0	0	0	0	0	0	0
CAESITGANNLFF_CASSRLSGGTGELFF	0	0	0	0	0	0	0
CAVRDYNARLMF_CASSRGPSVESEQYF	0	0	0	0	0	0	0
CALSEAIKTSGSRLTF_CASSQRFIANTGELFF	0	0	0	0	0	0	0
CIVRDRLSGSARQLTF_CASGFTDIQYF	0	0	0	0	0	0	0
CALSEAIGHNNDMRF_CASRTGTNGFF	0	0	0	0	0	0	0
CAGSGGSNYKLTF_CASSSTGLDTGELFF	0	0	0	0	0	0	0
CALSDDYKLSF_CASSPFGVGTVNEKLFF	0	0	0	0	0	0	0
CAVGTGKSTF_CASSFPGNTEAFF	0	0	0	0	0	0	0
CAYRSAFTSGAGSYQLTF_CASSWTGGGNQPQHF	0	0	0	0	0	0	0
CAVGRTYKYIF_CASSRGDRSRETQYF	0	0	0	0	0	0	0
CAVGRTGTASKLTF_CASSYLRNGQGEKLFF	0	0	0	0	0	0	0
CIVESSGSARQLTF_CASSLSGGTDTQYF	0	0	0	0	0	0	0
CAENVKRGGSQGNLIF_CASSPRERGGSGNEQFF	0	0	0	0	0	0	0
CAVGLLSSYKLIF_CASSMPDRGETQYF	0	0	0	0	0	0	0
CALSDQGNKLVF_CAIASRLAGVGEQFF	0	0	0	0	0	0	0
CAGRRGYSTLTF_CASSGRDTHRSSPLHF	0	0	0	0	0	0	0
CAVGGSGNTGKLIF_CASSFWKGQGPYEQYF	0	0	0	0	0	0	0
CAASNSGYSTLTF_CSARPRDRGFEQYF	0	0	0	0	0	0	0
CAYRRGGGSQGNLIF_CARDPVAGGPHEQFF	0	0	0	0	0	0	0
CALSEGSASKIIF_CASSQGGGYNEQFF	0	0	0	0	0	0	0
CAVRDSRGAGSQGNLIF_CASSLALGETNYEQYF	0	0	0	0	0	0	0
CAVGGAGGGADGLTF_CASSLRRTNTEAFF	0	0	0	0	0	0	0
CAVGFSSGGSYIPTF_CASSLGGGANTGELFF	0	0	0	0	0	0	0
CAASMTWGRRALTF_CASSYDALSGANVLTF	0	0	0	0	0	0	0
CAGRGSGNTGKLIF_CASSWPGGTEAFF	0	0	0	0	0	0	0
CAVGAVWRGGGGADGLTF_CASSPRGLKNTEAFF	0	0	0	0	0	0	0
CIVRALISSGSARQLTF_CASSWGQVTGELFF	0	0	0	0	0	0	0
CAVGAVSGGSNYKLTF_CASSPGQRSREKLFF	0	0	0	0	0	0	0
CIVRASGSARQLTF_CASSPHGGTGISGANVLTF	0	0	0	0	0	0	0
CALSEAGAGSYQLTF_CASSFGGETQYF	0	0	0	0	0	0	0
CAGRGSEKLVF_CASSPISVSTEAFF	0	0	0	0	0	0	0
CAERGYNQGGKLIF_CASSLAGQGREQYF	0	0	0	0	0	0	0
CAASLWAGGYQKVTF_CASSLAQGFWETQYF	0	0	0	0	0	0	0
CAYRIDDKIIF_CASRPDRGYGYTF	0	0	0	0	0	0	0
CAVGARQAGTALIF_CATRQGGGLGGANVLTF	0	0	0	0	0	0	0
CAASNNAGNMLTF_CASSLGLETQYF	0	0	0	0	0	0	0
CAGSIQGAQKLVF_CASSTTGLTYEQYF	0	0	0	0	0	0	0
CAVEETSGSRLTF_CASSPLGTWVNEQFF	0	0	0	0	0	0	0
CIVRVEGRDDKIIF_CASSLRLPLLTYEQYF	0	0	0	0	0	0	0
CAESSKGGGADGLTF_CASSGPPPSTRETQYF	0	0	0	0	0	0	0
CAVRLKVGFGNVLHC_CASSFLNTEAFF	0	0	0	0	0	0	0
CIVTIDNAGNMLTF_CASSPWTGGSNEKLFF	0	0	0	0	0	0	0
CAVRNDYKLSF_CASSLPSGGGDTQYF	0	0	0	0	0	0	0
CALSGGSYIPTF_CSARYLAGNYNEQFF	0	0	0	0	0	0	0
CALSGLFNNARLMF_CASSLSGKGTDEQFF	0	0	0	0	0	0	0
CIVVIYNQGGKLIF_CASSPLTGEAGYTF	0	0	0	0	0	0	0
CIVVRYNQGGKLIF_CSAVAVLGGYTF	0	0	0	0	0	0	0
CIVYSGNTPLVF_CASSQVVARGEQFF	0	0	0	0	0	0	0
CAASEGGSARQLTF_CASSRDTSDRIYGYTF	0	0	0	0	0	0	0
CAVVSSGGSYIPTF_CSAPGGGSYEQYF	0	0	0	0	0	0	0
CAVRPDSNYQLIW_CASSNRGSSGNTIYF	0	0	0	0	0	0	0
CAVVSSGGSNYKLTF_CSASRDSYGYTF	0	0	0	0	0	0	0
CAASEDNYGQNFVF_CASSPRDKNIQYF	0	0	0	0	0	0	0
CAASEAGGYQKVTF_CASSQKGVGNF	0	0	0	0	0	0	0
CAASDYSGAGSYQLTF_CASSLATSVVLAKNIQYF	0	0	0	0	0	0	0
CALSGTGTASKLTF_CASSLAGGVSYEQYF	0	0	0	0	0	0	0
CAVVSNDYKLSF_CASSIDRRGSESVGYTF	0	0	0	0	0	0	0
CLRSPLTSPANFGNEKLTF_CSARAAGYSYNEQFF	0	0	0	0	0	0	0
CAVDGGATNKLIF_CASSLAGTSYEQYF	0	0	0	0	0	0	0
CLVAGPMDSSYKLIF_CAWSVPETGVTGELFF	0	0	0	0	0	0	0
CAVRPGHQLIW_CASSINHPGGETQYF	0	0	0	0	0	0	0
CAGPLGSARQLTF_CASSNRGRTDTQYF	0	0	0	0	0	0	0
CAGPIGGSNYKLTF_CASSLARGSETQYF	0	0	0	0	0	0	0
CAVVSGTSYGKLTF_CASSSPFSVTDTQYF	0	0	0	0	0	0	0
CLVGDFGSGNTGKLIF_CASALLAGGPDTQYF	0	0	0	0	0	0	0
CLVGDFGSGNTGKLIF_CASSQEGNSNQPQHF	0	0	0	0	0	0	0
CLVGDFGSGNTGKLIF_CASTVRGDYNEQFF	0	0	0	0	0	0	0
CAVAVQGAQKLVF_CASSEEGYTF	0	0	0	0	0	0	0
CAVRKDSWGKLQF_CASSLEGQSSYEQYF	0	0	0	0	0	0	0
CIVSPTGNQFYF_CASSTHRGLFSYEQYF	0	0	0	0	0	0	0
CIVSLYSGGGADGLTF_CASSYHGLGGNQPQHF	0	0	0	0	0	0	0
CAVDRSSGTYKYIF_CASSHGTGGPNNSPLHF	0	0	0	0	0	0	0
CIVRVELGGGADGLTF_CASSVDENQPQHF	0	0	0	0	0	0	0
CAVEEKSSASKIIF_CASSLGGAGRETQYF	0	0	0	0	0	0	0
CIVRVFGNEKLTF_CASSLAAGGAYNEQFF	0	0	0	0	0	0	0
CALSEIPGGFKTIF_CASSPQRNTEAFF	0	0	0	0	0	0	0
CAVEDVFSGGYNKLIF_CASNTGGRGANVLTF	0	0	0	0	0	0	0
CAVEDRSGGSARQLTF_CASRPGLSSTDTQYF	0	0	0	0	0	0	0
CAVEDRRGDSSASKIIF_CASSLGDMDSGANVLTF	0	0	0	0	0	0	0
CAASIEGGGSNYKLTF_CAWSTQFNQPQHF	0	0	0	0	0	0	0
CIVRVGRGYSTLTF_CASSLIGTSGFQFF	0	0	0	0	0	0	0
CIVRVGRGYSTLTF_CASSREEFSNQPQHF	0	0	0	0	0	0	0
CIVRVGSGNTGKLIF_CASSQSPGAGELFF	0	0	0	0	0	0	0
CAVRGGSYIPTF_CASSPRQGRGNYGYTF	0	0	0	0	0	0	0
CIVRVILTGGGNKLTF_CASFRTGGGYTF	0	0	0	0	0	0	0
CAVRGGTGRRALTF_CASSYLGSETQYF	0	0	0	0	0	0	0
CAASIGTGTASKLTF_CATSPFRGGSYNEQFF	0	0	0	0	0	0	0
CAVEDNARLMF_CATSDARVSGQPQHF	0	0	0	0	0	0	0
CAVEASGNEKLTF_CASRARDPSSPLHF	0	0	0	0	0	0	0
CAVRGMDTGRRALTF_CSARVKGRVMTYEQYF	0	0	0	0	0	0	0
CIVRVPNRDDKIIF_CASSLLDTQYF	0	0	0	0	0	0	0
CAASGPDSNYQLIW_CATSETGTSGEYQETQYF	0	0	0	0	0	0	0
CAVRGNNAGNMLTF_CASSFGLASSTDTQYF	0	0	0	0	0	0	0
CAASGLRGSTLGRLYF_CSARRDRGPDTQYF	0	0	0	0	0	0	0
CALSESANAGGTSYGKLTF_CASSLGRVATYEQYF	0	0	0	0	0	0	0
CAVWGYSGGGADGLTF_CASSPLYASYYGYTF	0	0	0	0	0	0	0
CAVDTGTASKLTF_CASSPWTVQETQYF	0	0	0	0	0	0	0
CALDSNYQLIW_CSAQNWTSGRFIEQYF	0	0	0	0	0	0	0
CALSETSGGYQKVTF_CASGLVSYEQYF	0	0	0	0	0	0	0
CAVDSPRPGGGADGLTF_CASSRTTLIGGEANPAPDTQYF	0	0	0	0	0	0	0
CAASFGGSTLGRLYF_CASSARRGYYGYTF	0	0	0	0	0	0	0
CAVRHWDNYGQNFVF_CASSQARGAYEQYF	0	0	0	0	0	0	0
CAVRGGYGGATNKLIF_CATGVRNEQFF	0	0	0	0	0	0	0
CALSNAGNMLTF_CASSLTDLGLGTDTQYF	0	0	0	0	0	0	0
CIPPISGTYKYIF_CASSLGTRGYPYF	0	0	0	0	0	0	0
CAASQGSARQLTF_CASSHGNSPLHF	0	0	0	0	0	0	0
CAATVRTQGGSEKLVF_CASSLVDTKKQPQHF	0	0	0	0	0	0	0
CALIGDGVTGGGNKLTF_CASSLGQSSSYNEQFF	0	0	0	0	0	0	0
CAVNHNSGGSNYKLTF_CASRRQRMNTEAFF	0	0	0	0	0	0	0
CILGYGNKLVF_CASRSVNSPLHF	0	0	0	0	0	0	0
CAVNGIKAAGNKLTF_CSARELAALTSSYNEQFF	0	0	0	0	0	0	0
CAVNGDSGAGSYQLTF_CASSARGREFHNEQFF	0	0	0	0	0	0	0
CALAPNTGNQFYF_CASSLAQNYGYTF	0	0	0	0	0	0	0
CAATPSTGGFKTIF_CASSLSGSTGELFF	0	0	0	0	0	0	0
CAEKDRGSTLGRLYF_CASSPPESPYGYTF	0	0	0	0	0	0	0
CAYTGTASKLTF_CASSLSRGFNNQPQHF	0	0	0	0	0	0	0
CILLMEYGNKLVF_CASSYGAYEQYF	0	0	0	0	0	0	0
CALAMRGAGSYQLTF_CASSYSSDGATNEKLFF	0	0	0	0	0	0	0
CAYTAGTALIF_CASSPRPQGTAQYF	0	0	0	0	0	0	0
CAVNARGYQKVTF_CATSATLPGQGQETQYF	0	0	0	0	0	0	0
CAVNAKFSGGYNKLIF_CASSSGTSGLDTQYF	0	0	0	0	0	0	0
CALKGDAGGTSYGKLTF_CASSDRTVSRSTQYF	0	0	0	0	0	0	0
CAYSWSDDMRF_CASSASSAIWASNQPQHF	0	0	0	0	0	0	0
CAVNAGTASKLTF_CASSVARRRTLGSGYTF	0	0	0	0	0	0	0
CALAFNDYKLSF_CSASSRTGPLNTEAFF	0	0	0	0	0	0	0
CILRANAGNMLTF_CSAEGVRNPYNEQFF	0	0	0	0	0	0	0
CAATLTPNDMRF_CASRSGTANTEAFF	0	0	0	0	0	0	0
CAEKRSGGYQKVTF_CASSQDTLTEAFF	0	0	0	0	0	0	0
CAYSLGGTSYGKLTF_CASSLLAGPSYEQYF	0	0	0	0	0	0	0
CAATASGSARQLTF_CASRAGQGYQPQHF	0	0	0	0	0	0	0
CAYRYYGGSQGNLIF_CASSTGWNQYF	0	0	0	0	0	0	0
CAVRALYSSASKIIF_CASNTGGRGANVLTF	0	0	0	0	0	0	0
CAASYTGFQKLVF_CSGVRPPEGETQYF	0	0	0	0	0	0	0
CAASYGYALNF_CAWGGSEQFF	0	0	0	0	0	0	0
CAVRARARLMF_CASSQEAVAKGQKLFF	0	0	0	0	0	0	0
CALIDTGRRALTF_CASSRSRAGAGNTIYF	0	0	0	0	0	0	0
CAAVAVNTGFQKLVF_CASSLATGRPSEQYF	0	0	0	0	0	0	0
CAAVLWAGSYQLTF_CASTSGGALYEQYF	0	0	0	0	0	0	0
CAAVPTGANSKLTF_CASSDMTGQGYTF	0	0	0	0	0	0	0
CALDRNYGQNFVF_CASSQGAGFTGYEQYF	0	0	0	0	0	0	0
CAVPYDPDGQKLLF_CASSQDRGPYNSPLHF	0	0	0	0	0	0	0
CALEESGNTGKLIF_CASSSLPGQGGYGYTF	0	0	0	0	0	0	0
CGTEINSNYQLIW_CASSSGTGLDI	0	0	0	0	0	0	0
CAEEAGNNRKLIW_CASSTGGIAYEQYF	0	0	0	0	0	0	0
CAVPPYGNQFYF_CASSFPGQGAVGYTF	0	0	0	0	0	0	0
CALDNQGGKLIF_CASSQVPDSSYNEQFF	0	0	0	0	0	0	0
CGITGGGNKLTF_CASSLKMNTEAFF	0	0	0	0	0	0	0
CGAPNSGGSNYKLTF_CASSFLGQGNSYNEQFF	0	0	0	0	0	0	0
CGAEVLGSGAGSYQLTF_CASMRQRRGNTIYF	0	0	0	0	0	0	0
CGTRVLISSGSARQLTF_CASTDHPPGGSGANVLTF	0	0	0	0	0	0	0
CAVPGNARLMF_CASSTSGAPYEQYF	0	0	0	0	0	0	0
CGADSLSGSNYKLTF_CASSLAGRKNTIYF	0	0	0	0	0	0	0
CAVPDGGGYNKLIF_CSARTKTSGMYEQYF	0	0	0	0	0	0	0
CAVRATFSGGYNKLIF_CASSSGQGGNTEAFF	0	0	0	0	0	0	0
CAVNTGFQKLVF_CASSVAWDSSYEQYF	0	0	0	0	0	0	0
CAVQAGGFGNVLHC_CASSVSGRETQYF	0	0	0	0	0	0	0
CAEIPGNMLTF_CASSFDRNYGYTF	0	0	0	0	0	0	0
CAVQAGRGSGNTGKLIF_CASSPAGTNYGYTF	0	0	0	0	0	0	0
CAVNRDYGNNRLAF_CAWSFPLTGFTGELFF	0	0	0	0	0	0	0
CALGGYNKLIF_CASSESRQPQPQHF	0	0	0	0	0	0	0
CALGKDSSYKLIF_CASSEVTRDYGYTF	0	0	0	0	0	0	0
CGADKGNARLMF_CASEQQETQYF	0	0	0	0	0	0	0
CALGMVTSGSRLTF_CASSSSGTRGIHEQYF	0	0	0	0	0	0	0
CALGRSNDYKLSF_CASRAGREYEQFF	0	0	0	0	0	0	0
CFVGANNLFF_CAWSPTGSPVYQPQHF	0	0	0	0	0	0	0
CAVQATGNQFYF_CASSRRRMNTEAFF	0	0	0	0	0	0	0
CAAYAGNNRKLIW_CASRVQGGIGTLHF	0	0	0	0	0	0	0
CAAVYGGSQGNLIF_CASVRDRDYEQYF	0	0	0	0	0	0	0
CALHSGGGADGLTF_CSVEVVSGGGYTQYF	0	0	0	0	0	0	0
CAVNSNTDKLIF_CASSLAHIAGALVEQFF	0	0	0	0	0	0	0
CAVGTYSGTYKYIF_CASSMTGDTYGYTF	0	0	0	0	0	0	0
CALNGGGGADGLTF_CASRRAGPNYGYTF	0	0	0	0	0	0	0
CAASVRNFGNEKLTF_CSARGASGGGETQYF	0	0	0	0	0	0	0
CAGVLTGGGNKLTF_CASSPTVDRGYTF	0	0	0	0	0	0	0
CAGTTNAGGTSYGKLTF_CIPETRLGGYTF	0	0	0	0	0	0	0
CAVKETDSWGKLQF_CASSLSRDEQYF	0	0	0	0	0	0	0
CAENMVLSGGSNYKLTF_CASSLIAAPDTQYF	0	0	0	0	0	0	0
CALRLTQGGSEKLVF_CASSLAAGANEQYF	0	0	0	0	0	0	0
CAVRDKLIF_CAWSVTGFGNEKLFF	0	0	0	0	0	0	0
CAASRSHSSASKIIF_CASTLTTNEKLFF	0	0	0	0	0	0	0
CAYRSAYNNARLMF_CASSPFTGGPYNEQFF	0	0	0	0	0	0	0
CAENPNTGFQKLVF_CASSRVERQGAPHGEAFF	0	0	0	0	0	0	0
CAVSLSMDSNYQLIW_CASSQDWRGRLAGTGELFF	0	0	0	0	0	0	0
CAVIWGAQKLVF_CSVAQGANTGELFF	0	0	0	0	0	0	0
CAVRDLDAGNMLTF_CASSQEGNSNQPQHF	0	0	0	0	0	0	0
CAYRSAVMDSNYQLIW_CASSLGAVEAFF	0	0	0	0	0	0	0
CILRTESGGSNYKLTF_CASSLGTGRMVNEKLFF	0	0	0	0	0	0	0
CAVIQPYLFGNTGKLIF_CAWSTDWAGASEQFF	0	0	0	0	0	0	0
CAVIQPYLFGNTGKLIF_CAITPGLAGGPSKNEQYF	0	0	0	0	0	0	0
CALRRRGGADGLTF_CASSPNRLAGGNEQFF	0	0	0	0	0	0	0
CAVIPSGGYQKVTF_CASSPRDRGYYEQYF	0	0	0	0	0	0	0
CAASRRAAGNKLTF_CASSYRLGSGVSYNEQFF	0	0	0	0	0	0	0
CILSASTSGTYKYIF_CASSLWGGTDTQYF	0	0	0	0	0	0	0
CAYRSASLSGNTDKLIF_CASSLGDRGNSPLHF	0	0	0	0	0	0	0
CILSNNDMRF_CASSYYGGSRETQYF	0	0	0	0	0	0	0
CALRSSASKIIF_CSARDPSPTDRLRYEQYF	0	0	0	0	0	0	0
CAENRKYGNKLVF_CASSGQYNEKLFF	0	0	0	0	0	0	0
CAVIASGNTPLVF_CASSRNSGGWGNTIYF	0	0	0	0	0	0	0
CAYRSALDGNTPLVF_CASSLVGLALETQYF	0	0	0	0	0	0	0
CILTTDSWGKLQF_CASRPRSGVYEQYF	0	0	0	0	0	0	0
CIPANTGNQFYF_CASSVGLAGVETQYF	0	0	0	0	0	0	0
CALSARDSNYQLIW_CASSSGQGARETQYF	0	0	0	0	0	0	0
CAYRSNLGNTGKLIF_CASSLWGGLAEAFF	0	0	0	0	0	0	0
CALRGETSGSRLTF_CASTPLGLHTEAFF	0	0	0	0	0	0	0
CILRPANSGNTPLVF_CASTPTGGGGSPLHF	0	0	0	0	0	0	0
CALRGDSSYKLIF_CAISSGHPAIQYF	0	0	0	0	0	0	0
CALNPSNTGNQFYF_CASSLRRGTYEQYF	0	0	0	0	0	0	0
CAVRDAYSGNTPLVF_CSSTTSGSYEQYF	0	0	0	0	0	0	0
CILRDNYGGSQGNLIF_CASSVGGYTEAFF	0	0	0	0	0	0	0
CAVLRTGGFKTIF_CSARDPGQVYEQYF	0	0	0	0	0	0	0
CALNTGGFKTIF_CASTSQGAVPDTQYF	0	0	0	0	0	0	0
CALNTGGGNKLTF_CASSVGQHSNQPQHF	0	0	0	0	0	0	0
CAENGRDDKIIF_CASSEAGGHGNTIYF	0	0	0	0	0	0	0
CALNYGGSQGNLIF_CASSPQGAYGYTF	0	0	0	0	0	0	0
CAGWTTDSWGKLQF_CASSFQDLYGYTF	0	0	0	0	0	0	0
CAASTRNQFYF_CASSFSGRSYEQYF	0	0	0	0	0	0	0
CAVRDGSARQLTF_CAISDSTGTGSREQYF	0	0	0	0	0	0	0
CAASTNSGYALNF_CASAQQGDTQYF	0	0	0	0	0	0	0
CAVLGGSNYKLTF_CASNDQSVYGYTF	0	0	0	0	0	0	0
CALPTGSGNTGKLIF_CASSYSTRGWPSNYGYTF	0	0	0	0	0	0	0
CAVRATSGTYKYIF_CASSWGLAGTGTGELFF	0	0	0	0	0	0	0
CAVLDTGRRALTF_CASRDRVETFF	0	0	0	0	0	0	0
CILRDVRNDMRF_CASSYLAGGPSGELFF	0	0	0	0	0	0	0
CILRDVSFNDYKLSF_CASSDSGQGMGTEAFF	0	0	0	0	0	0	0
CAVRDIGDDKIIF_CSARDWTGGGNQPQHF	0	0	0	0	0	0	0
CAENITSGTYKYIF_CASSRKQGTNSPLHF	0	0	0	0	0	0	0
CAASSSGGSNYKLTF_CASSVDGGMGGETQYF	0	0	0	0	0	0	0
CALRASSGGGADGLTF_CASSRDRITLRYTF	0	0	0	0	0	0	0
CAVKVTNSGGYQKVTF_CASSSPGGNTEAFF	0	0	0	0	0	0	0
CALRDGRCNYKLTF_CASSGPPPSTRETQYF	0	0	0	0	0	0	0
CALREANTGTASKLTF_CASTPDRNYQPQHF	0	0	0	0	0	0	0
CAVKSGANNLFF_CASSLVSENTEAFF	0	0	0	0	0	0	0
CAVKSADGGYNKLIF_CASSLLGAGYEQYF	0	0	0	0	0	0	0
CALRETSGTYKYIF_CASSLDRGINYGYTF	0	0	0	0	0	0	0
CAVRDIRRGKLIF_CSAPAGEAGNTEAFF	0	0	0	0	0	0	0
CAVKPGSSASKIIF_CASSFSWDNSYNEQFF	0	0	0	0	0	0	0
CALQAGTALIF_CASSVVPGGTSYNEQFF	0	0	0	0	0	0	0
CALSNSGNTPLVF_CSARDRGLGNYEQYF	0	0	0	0	0	0	0
CALSETNTDKLIF_CASSIGIRGNQPQHF	0	0	0	0	0	0	0
CAVRPPDSWGKLQF_CASIARENTEAFF	0	0	0	0	0	0	0
CAGFDDNAGNNRKLIW_CASSQDIAGGLLEDTQYF	0	0	0	0	0	0	0
CVVNSRSQGNLIF_CASSIGWGGELFF	0	0	0	0	0	0	0
CAMREGFRDTGRRALTF_CASSHSRNTPGDTQYF	0	0	0	0	0	0	0
CAFMKHVDRPASKLTF_CASRQGGKSNQPQHF	0	0	0	0	0	0	0
CVVNTGYGNKLVF_CASSQLPQLATNEKLFF	0	0	0	0	0	0	0
CASSQSYKLIF_CASSEGQGNQPQHF	0	0	0	0	0	0	0
CAMREGGTGGYNKLIF_CASSLTTGHSGANVLTF	0	0	0	0	0	0	0
CAGERGNTGKLIF_CSLDVVGGNNEQFF	0	0	0	0	0	0	0
CASQGGSEKLVF_CASSRGGREKLFF	0	0	0	0	0	0	0
CAFMKISGNQFYF_CAISMKETYEQYF	0	0	0	0	0	0	0
CAVTEDNYGQNFVF_CASSLSPGSGNEQFF	0	0	0	0	0	0	0
CAMREGNGGYQKVTF_CSATHGTPQDEQFF	0	0	0	0	0	0	0
CVVRGFGGTSYGKLTF_CASSPGQPQETQYF	0	0	0	0	0	0	0
CAVSDNTDKLIF_CASSRMSISGNTIYF	0	0	0	0	0	0	0
CAGEGNNNDMRF_CASSLDPYNEQFF	0	0	0	0	0	0	0
CASNDYKLSF_CQTMGGNYEQYF	0	0	0	0	0	0	0
CAGEEVSNYQLIW_CASSTYQETQYF	0	0	0	0	0	0	0
CASGGSNYKLTF_CASSSSIGASTNEKLFF	0	0	0	0	0	0	0
CAVSYNFNKFYF_CASSYSFNRGLSSYNEQFF	0	0	0	0	0	0	0
CAFMKPLFVSGNYGQNFVF_CASSLWPGSAYTGELFF	0	0	0	0	0	0	0
CASDTGRRALTF_CAISDRSAGGGTEAFF	0	0	0	0	0	0	0
CAVSYNARLMF_CASSTAGTGSYEQYF	0	0	0	0	0	0	0
CARSVLGAQKLVF_CSATPGTSGRAGTDTQYF	0	0	0	0	0	0	0
CAGDRDSNYQLIW_CASRPGTASTDTQYF	0	0	0	0	0	0	0
CAVSVVKAAGNKLTF_CASSQISFGTDNTDTQYF	0	0	0	0	0	0	0
CAVSVSGNTGKLIF_CASSADRGLGQPQHF	0	0	0	0	0	0	0
CAMREGWSGNTPLVF_CASSIPGTVNTEAFF	0	0	0	0	0	0	0
CARIIQGAQKLVF_CASSLDGTPNSYEQYF	0	0	0	0	0	0	0
CVVRGNAGNNRKLIW_CASSYTDTQYF	0	0	0	0	0	0	0
CAMREISGYSTLTF_CASSSRDRWRGTIYF	0	0	0	0	0	0	0
CVVNSLSGGSYIPTF_CSASIKWGGLNGEKLFF	0	0	0	0	0	0	0
CATAINARLMF_CAISEGETQYF	0	0	0	0	0	0	0
CAMGRGGFKTIF_CASSQVDLSYEQYF	0	0	0	0	0	0	0
CATDRKTGANNLFF_CANGKNRGLGTDTQYF	0	0	0	0	0	0	0
CVVNAASGNTGKLIF_CASSPVGLYSTDTQYF	0	0	0	0	0	0	0
CAMILGSQGNLIF_CASSPTRTGELFF	0	0	0	0	0	0	0
CATDRGNNARLMF_CASSLLKNSPLHF	0	0	0	0	0	0	0
CAMIPTGGFKTIF_CSARPRTSGSYEQYF	0	0	0	0	0	0	0
CAGHTGTASKLTF_CASSPRPGAQPQHF	0	0	0	0	0	0	0
CAMSHTGTASKLTF_CASSSPWGVDYGYTF	0	0	0	0	0	0	0
CAVRVYGSGNTGKLIF_CASRADNEKLFF	0	0	0	0	0	0	0
CAAPSPHDYKLSF_CASSPNNHEQYF	0	0	0	0	0	0	0
CAGHNGSGNTGKLIF_CASSRTSSNQPQHF	0	0	0	0	0	0	0
CAAPSKISSGSARQLTF_CSARDILSSYNEQFF	0	0	0	0	0	0	0
CVVNEQNYGGATNKLIF_CASRPNRAGANVLTF	0	0	0	0	0	0	0
CAGGGSDGQKLLF_CASSQVFRGSSYNSPLHF	0	0	0	0	0	0	0
CAGHIQGAQKLVF_CASSHGVSSGRQDNEQFF	0	0	0	0	0	0	0
CAMRAMVQGAQKLVF_CASSLTSGGITGELFF	0	0	0	0	0	0	0
CAMRANAGNMLTF_CASSSPVLANQPQHF	0	0	0	0	0	0	0
CAMRAPYSSASKIIF_CASSSGQGLLDGYTF	0	0	0	0	0	0	0
CAVTLDTGRRALTF_CASSFGNQPQHF	0	0	0	0	0	0	0
CAGGTTGANSKLTF_CASSRRVNTEAFF	0	0	0	0	0	0	0
CAVSDGGANSKLTF_CASSPSAGAGIF	0	0	0	0	0	0	0
CAVTHGGATNKLIF_CASSTRGRDNEQFF	0	0	0	0	0	0	0
CAFMKELSNFGNEKLTF_CASRPRTPRGNTIYF	0	0	0	0	0	0	0
CAVSDKAAGNKLTF_CASSPRPGLAGILAKNIQYF	0	0	0	0	0	0	0
CAFMKGSGANSKLTF_CASSLAGQGNTEAFF	0	0	0	0	0	0	0
CAMREASNDYKLSF_CSATPGTRVTEAFF	0	0	0	0	0	0	0
CAVTGLGANSKLTF_CASSYPGPWAEAFF	0	0	0	0	0	0	0
CVVNRNTGNQFYF_CASSFRTVGEQFF	0	0	0	0	0	0	0
CAGHHGGATNKLIF_CASRKGTPGNTIYF	0	0	0	0	0	0	0
CAMRELPQGGKLIF_CASSLGAPRATRGGQYF	0	0	0	0	0	0	0
CAVSVPNSGNTPLVF_CASSSRPGRGGTYTQYF	0	0	0	0	0	0	0
CAGDFMDTGRRALTF_CAWTDLTSGVYNEQFF	0	0	0	0	0	0	0
CAMTSYNQGGKLIF_CAWSGRRDYGYTF	0	0	0	0	0	0	0
CAVSPTGFQKLVF_CASALLAGGPDTQYF	0	0	0	0	0	0	0
CAMTLTGGGNKLTF_CASSRGQVYGYTF	0	0	0	0	0	0	0
CAMSADLSGGYNKLIF_CASSKDSIDIQYF	0	0	0	0	0	0	0
CAFTYNFNKFYF_CASSIAVGLNTEAFF	0	0	0	0	0	0	0
CVVSSYSGGGADGLTF_CASSGGILAGGPDGELFF	0	0	0	0	0	0	0
CAFTTSGTYKYIF_CASSIVVSQINQPQHF	0	0	0	0	0	0	0
CAFTTNDMRF_CASSFKHTSGVNTGELFF	0	0	0	0	0	0	0
CAAFDNARLMF_CSAKRGVGTGELFF	0	0	0	0	0	0	0
CAAEVIQGAQKLVF_CASSPFGSNQPQHF	0	0	0	0	0	0	0
CAMSVNDYKLSF_CSARGRGRGGSLRGTEAFF	0	0	0	0	0	0	0
CAFTKGYNNNDMRF_CASSQGDRFGHEQYF	0	0	0	0	0	0	0
CVVTAADQFYF_CASSLADNTIYF	0	0	0	0	0	0	0
CAVSPTGFQKLVF_CASSSAPGEQYF	0	0	0	0	0	0	0
CAVSKGESSASKIIF_CASSQARFLAYGYTF	0	0	0	0	0	0	0
CAMSASGNQFYF_CSAREGRGNSPLHF	0	0	0	0	0	0	0
CVVTGGSQGNLIF_CASSQENPRTGNTIYF	0	0	0	0	0	0	0
CAFSIYNQGGKLIF_CASSPSSYLPNEQFF	0	0	0	0	0	0	0
CVVTHYQAGTALIF_CSATIGHHYEQYF	0	0	0	0	0	0	0
CAFSGNTGKLIF_CASSSRQGLGTDTQYF	0	0	0	0	0	0	0
CAMSQYSGAGSYQLTF_CASNRGLSNEKLFF	0	0	0	0	0	0	0
CAMSPLEDDKIIF_CASRTGGINQPQHF	0	0	0	0	0	0	0
CAFRNNNARLMF_CASSLEASQNPYEQYF	0	0	0	0	0	0	0
CAVSLTYGNKLVF_CAGTPGQISGANVLTF	0	0	0	0	0	0	0
CVVTSHNAGNNRKLIW_CSANIVSYNEQFF	0	0	0	0	0	0	0
CAMSDRGGNKLTF_CASLGLAGASGTDTQYF	0	0	0	0	0	0	0
CAMSMEYGNKLVF_CASSLGQLLLYGYTF	0	0	0	0	0	0	0
CAFSDSNYQLIW_CASSQDPLPTDTQYF	0	0	0	0	0	0	0
CAADSAGGTSYGKLTF_CASRLGRGNTIYF	0	0	0	0	0	0	0
CVVSILTGANNLFF_CAAGPVSGNTIYF	0	0	0	0	0	0	0
CAVSGSARQLTF_CASSLGSGIYEQYF	0	0	0	0	0	0	0
CAVSPTGFQKLVF_CASTVRGDYNEQFF	0	0	0	0	0	0	0
CAAKDSSYKLIF_CASSPGLGQGTEAFF	0	0	0	0	0	0	0
CAVSEGTGGFKTIF_CASRRQLPQVDTEAFF	0	0	0	0	0	0	0
CAVSENNNARLMF_CASGQGYHEQYF	0	0	0	0	0	0	0
CAVSVEYGNKLVF_CASSPLWSYEQYF	0	0	0	0	0	0	0
CAPWLGRRALTF_CASSQDSLTGSSYNEQFF	0	0	0	0	0	0	0
CAVSVEGFQKLVF_CASSLAANTIYF	0	0	0	0	0	0	0
CAAIRNSGYSTLTF_CASSVGLASNEQFF	0	0	0	0	0	0	0
CAAIRDTNAGKSTF_CASSPQGRAPLHF	0	0	0	0	0	0	0
CAAINYNNARLMF_CASSYPLHSNQPQHF	0	0	0	0	0	0	0
CAGASILSEKLVF_CASSVGGLDQETQYF	0	0	0	0	0	0	0
CAFMNPTRADSNYQLIW_CASRPGTVNTEAFF	0	0	0	0	0	0	0
CAVSEWGAGGTSYGKLTF_CASSTWGQPQHF	0	0	0	0	0	0	0
CAPPRNDYKLSF_CASTRATSGGANTGELFF	0	0	0	0	0	0	0
CVVSDRTGGYNKLIF_CASSLSGGGYGNTIYF	0	0	0	0	0	0	0
CAGARGFGNVLHC_CASSSDSAASGSETGELFF	0	0	0	0	0	0	0
CAAIAGNNRKLIW_CASSLGTTGNTIYF	0	0	0	0	0	0	0
CAVSFWTGFQKLVF_CASSSKGGAGQNTGELFF	0	0	0	0	0	0	0
CAAHTGRRALTF_CAISESGAGNYGYTF	0	0	0	0	0	0	0
CAVSSLEYGNKLVF_CATSDVNSPLHF	0	0	0	0	0	0	0
CAFMRGNSGNTPLVF_CASSPGLAGAYEQYF	0	0	0	0	0	0	0
CAVSGAGSYQLTF_CASSRGNRGQPQHF	0	0	0	0	0	0	0
CAVSGASSASKIIF_CASSGKDRGLWNEQFF	0	0	0	0	0	0	0
CAAGTGTSYGKLTF_CSALGSTADTQYF	0	0	0	0	0	0	0
CVVSEQGKLIF_CASSWELAGGTDTQYF	0	0	0	0	0	0	0
CAAGRGSTLGRLYF_CASSVDTGSDTQYF	0	0	0	0	0	0	0
CAPGGKNAGNMLTF_CASSPHPILPSYNEQFF	0	0	0	0	0	0	0
CAPGGATNKLIF_CASSQVKLGSHNEQFF	0	0	0	0	0	0	0
CAPFSSGSARQLTF_CASSQGTSGGQETQYF	0	0	0	0	0	0	0
CAVSGHNDMRF_CASSLVLQGRNEQFF	0	0	0	0	0	0	0
CVVLPSGTYKYIF_CASSVGLASNEQFF	0	0	0	0	0	0	0
CVVLPQSGGSYIPTF_CASSLIPGQRGETQYF	0	0	0	0	0	0	0
CATDAAGGFKTIF_CASSTGGTTQYF	0	0	0	0	0	0	0
CAARYGGSQGNLIF_CASSIHRGQTAQHF	0	0	0	0	0	0	0
CQGVSGTYKYIF_CASSYYRGITDTQYF	0	0	0	0	0	0	0
CALTDRGDYKLSF_CASSPTGGRSEAFF	0	0	0	0	0	0	0
CALTEGVNTDKLIF_CASSLAVGGAYEQYF	0	0	0	0	0	0	0
CATQAAGNKLTF_CASSLTRVGNTIYF	0	0	0	0	0	0	0
CAFCAGGTSYGKLTF_CASSFGDFYGYTF	0	0	0	0	0	0	0
CVARNTGGFKTIF_CASSRRLGEIGYEQYF	0	0	0	0	0	0	0
CATPNSGNTPLVF_CASSPLRWTVTGELFF	0	0	0	0	0	0	0
CATNAGNNRKLIW_CASSPSSGGIGELFF	0	0	0	0	0	0	0
CALTLRFARQLTF_CASSTDRGRSDKNIQYF	0	0	0	0	0	0	0
CALTPAGGTSYGKLTF_CAIRGQINYGYTF	0	0	0	0	0	0	0
CAVVASGGSYIPTF_CASSISGVEAFF	0	0	0	0	0	0	0
CALTQNRDDKIIF_CASSLVGTANTGELFF	0	0	0	0	0	0	0
CALTRRRALTF_CASSSRDRGNSPLHF	0	0	0	0	0	0	0
CATKGGSQGNLIF_CASSTGVINSPLHF	0	0	0	0	0	0	0
CVLVATGGGNKLTF_CASRFSLAGSSYEQYF	0	0	0	0	0	0	0
CAVTWDNNARLMF_CASSPWSNEQFF	0	0	0	0	0	0	0
CAARSYNTDKLIF_CASSPRSTEAFF	0	0	0	0	0	0	0
CVRIRDDKIIF_CASSSGRYNEQFF	0	0	0	0	0	0	0
CVSTDSWGKLQF_CASSPRGGPDTQYF	0	0	0	0	0	0	0
CATGSGGGADGLTF_CASSPTQYNEQFF	0	0	0	0	0	0	0
CAARRGGATNKLIF_CASSGDRELGAQYF	0	0	0	0	0	0	0
CALTSGSRLTF_CATSDSRTSGVTDTQYF	0	0	0	0	0	0	0
CALTSSASKIIF_CASSLRQARTEAFF	0	0	0	0	0	0	0
CAARPPYNTDKLIF_CATKASVNEQFF	0	0	0	0	0	0	0
CVTTPGSGNTGKLIF_CASSQSGSSYNEQFF	0	0	0	0	0	0	0
CATGRTGANSKLTF_CASSFLTDQGYTF	0	0	0	0	0	0	0
CAVRSGSTGFQKLVF_CASSPIRDRGPGYTF	0	0	0	0	0	0	0
CAARLTGTASKLTF_CASSSRDRGLYGNIQYF	0	0	0	0	0	0	0
CVVDASGGSYIPTF_CASSSLGRGGETQYF	0	0	0	0	0	0	0
CAASAGGAGSYQLTF_CAIKGGALPETQYF	0	0	0	0	0	0	0
CAARIYSSASKIIF_CASKGAVTGELFF	0	0	0	0	0	0	0
CATRGRGGSEKLVF_CSVAQGESYEQYF	0	0	0	0	0	0	0
CATRMGGSNDYKLSF_CASSFTRTGELFF	0	0	0	0	0	0	0
CALSNTGTASKLTF_CASSYSDSLIVYEQYF	0	0	0	0	0	0	0
CAVRPSPDNTGGFKTIF_CSARTGMGLAGGLQYEQYF	0	0	0	0	0	0	0
CALSPRGAGTALIF_CASRTGTGANYGYTF	0	0	0	0	0	0	0
CAGPAYNQGGKLIF_CASSLARGRPHFTQYF	0	0	0	0	0	0	0
CALSRDSGYALNF_CSAPSGTVWFF	0	0	0	0	0	0	0
CAASASSGTYKYIF_CASTRYSETQYF	0	0	0	0	0	0	0
CAEWETSGSRLTF_CASSSGRSTNEKLFF	0	0	0	0	0	0	0
CAVAPANAGKSTF_CASSTTRGVSANTEAFF	0	0	0	0	0	0	0
CAVANSGYALNF_CASSYLHAADTQYF	0	0	0	0	0	0	0
CAVANAGGTSYGKLTF_CSARGVMVAYEQYF	0	0	0	0	0	0	0
CLVGEIWTNAGKSTF_CASGRGGQGEQFF	0	0	0	0	0	0	0
CAVAIGGATNKLIF_CSAPPGQGYEQYF	0	0	0	0	0	0	0
CALSSGGSYIPTF_CASSVGGGPQETQYF	0	0	0	0	0	0	0
CLVGFQKLVF_CASSVGAGSGTEAFF	0	0	0	0	0	0	0
CAGPAIYNQGGKLIF_CASSYSSHRGLDEQYF	0	0	0	0	0	0	0
CALSSGYSSASKIIF_CASTHRATNEKLFF	0	0	0	0	0	0	0
CAGNTGRRALTF_CASSRGTTTDTQYF	0	0	0	0	0	0	0
CATYELSF_CASSLQVYNEQFF	0	0	0	0	0	0	0
CALSTASGGYQKVTF_CSTTSGNYEQYF	0	0	0	0	0	0	0
CATVNTGANSKLTF_CASIRGQVTGELFF	0	0	0	0	0	0	0
CAVRRAGANSKLTF_CASSQGRGGGSNQPQHF	0	0	0	0	0	0	0
CATVISGNTPLVF_CASSVMKGGEAFF	0	0	0	0	0	0	0
CAASALNYGQNFVF_CASSTGYGGATQYF	0	0	0	0	0	0	0
CALSVMYTGRRALTF_CASSYRRRSGGTEAFF	0	0	0	0	0	0	0
CAVRRGDSNYQLIW_CASSPDQAFHTGELFF	0	0	0	0	0	0	0
CAGMNYGGSQGNLIF_CASSLGTSELFF	0	0	0	0	0	0	0
CAFANYNTDKLIF_CASSPWTSGSGDEQFF	0	0	0	0	0	0	0
CATRRGSTLGRLYF_CASSYGTEQFF	0	0	0	0	0	0	0
CAFAPGTASKLTF_CASSLSRQGGSPLHF	0	0	0	0	0	0	0
CAASAHYGSGNTGKLIF_CASSHYGDRGYSYEQYF	0	0	0	0	0	0	0
CATGEVGGADGLTF_CASSLEWGDYGYTF	0	0	0	0	0	0	0
CAEGGSQGNLIF_CASSLMGTGEDTQYF	0	0	0	0	0	0	0
CAVTRYNFNKFYF_CASSMPGTTNEKLFF	0	0	0	0	0	0	0
CALVNAGGTSYGKLTF_CASSTHPAGVTDTQYF	0	0	0	0	0	0	0
CVVISTDSWGKLQF_CASSYTPLQVGSSYEQYF	0	0	0	0	0	0	0
CAMAPKGGSQGNLIF_CASTRQDPAASNEQFF	0	0	0	0	0	0	0
CAFIIYNTDKLIF_CASSGGRDGPYEQYF	0	0	0	0	0	0	0
CAVRTDSWGKLQF_CASSSWQGTQETQYF	0	0	0	0	0	0	0
CAGLIQGAQKLVF_CASSWPGGTEAFF	0	0	0	0	0	0	0
CATDSPGGGADGLTF_CASSLDRGAGELFF	0	0	0	0	0	0	0
CVVGLSGTYKYIF_CASQKSGGQETQYF	0	0	0	0	0	0	0
CAVRVGSGNTGKLIF_CASSQDLNRGWETQYF	0	0	0	0	0	0	0
CAMGGNNRLAF_CASSYSSGGTETQYF	0	0	0	0	0	0	0
CVVETGGFKTIF_CASRSLMGNRSYEQYF	0	0	0	0	0	0	0
CAARETSGSRLTF_CASSYSPGLFAYTF	0	0	0	0	0	0	0
CAARANTPLVF_CASSFFPSSYNEQFF	0	0	0	0	0	0	0
CAVRSYGGSQGNLIF_CASSRTSGGGSTDTQYF	0	0	0	0	0	0	0
CAFYSQGGSEKLVF_CASGRPANTGELFF	0	0.000365631	0	0	0	0	0
CAVRREDSWGKLQF_CASSRTLADTQYF	0	0.000365631	0	0	0	0	0
CALDDTGRRALTF_CASSQAAAPLSGANVLTF	0	0.000365631	0	0	0	0	0
CAVSGRGGNQFYF_CASNLGGEGTDTQYF	0	0.000365631	0	0	0	0	0
CAVQNSGGYQKVTF_CASSSQRLGVYTF	0	0.000365631	0	0	0	0	0
CAVSAGNNRKLIW_CASSSGRGSTEAFF	0	0.000365631	0	0	0	0	0
CAVRDSGGFKTIF_CASKGPDQETQYF	0	0.000365631	0	0	0	0	0
CAGRSTDSWGKLQF_CASSILTERGAKNIQYF	0	0.000365631	0	0	0	0	0
CAGMIYNQGGKLIF_CASSLGQGANQPQHF	0	0.000365631	0	0	0	0	0
CALDAGNNRKLIW_CASSLWGREAQETQYF	0	0.000365631	0	0	0	0	0
CALAYTGFQKLVF_CASSPGLAGGLETQYF	0	0.000365631	0	0	0	0	0
CAFYTGGFKTIF_CASSLELRGPDTEAFF	0	0.000365631	0	0	0	0	0
CAVRGAPLTF_CASSLSWREPLHF	0	0.000365631	0	0	0	0	0
CAVSGGYQKVTF_CASSPNPTSGAPGAKNIQYF	0	0.000365631	0	0	0	0	0
CAGQGAGGTSYGKLTF_CASTTMGYGYTF	0	0.000365631	0	0	0	0	0
CAGQEWPTNAGKSTF_CASSPPRYQEKLFF	0	0.000365631	0	0	0	0	0
CAVQTGANNLFF_CASSIAGRPNTDTQYF	0	0.000365631	0	0	0	0	0
CAVQTGANNLFF_CASSDRGVYTDTQYF	0	0.000365631	0	0	0	0	0
CAVQRRMFSGGYNKLIF_CASSLLSGTGASPTEAFF	0	0.000365631	0	0	0	0	0
CAKSSGAGSYQLTF_CAISESGQGNQPQHF	0	0.000365631	0	0	0	0	0
CAGLARKTSYDKVIF_CSAQRFNEQFF	0	0.000365631	0	0	0	0	0
CAVRRGNQGGKLIF_CASSTRGPGGEQYF	0	0.000365631	0	0	0	0	0
CAVRHDDYKLSF_CASSYGTGGRTGELFF	0	0.000365631	0	0	0	0	0
CAVRDRLTGGGNKLTF_CASSLGRGTYEQYF	0	0.000365631	0	0	0	0	0
CAGHDGILTGGGNKLTF_CASSSGRRTGELFF	0	0.000365631	0	0	0	0	0
CAVRDRNNNARLMF_CASSLESPGQGARNTEAFF	0	0.000365631	0	0	0	0	0
CAVRILPQGGQKLLF_CASRPLMVGGNTGELFF	0	0.000365631	0	0	0	0	0
CAGPRDSNYQLIW_CASSFRPWSSQRPEIDTQYF	0	0.000365631	0	0	0	0	0
CAGRTDSWGKLQF_CASSRDITGGYTF	0	0.000365631	0	0	0	0	0
CAGKGAGSNYKLTF_CATSDVGDRPYEQYF	0	0.000365631	0	0	0	0	0
CALDFMNTGFQKLVF_CASSYGDMTGELFF	0	0.000365631	0	0	0	0	0
CAGNTDKLIF_CASSLAVGGSSGANVLTF	0	0.000365631	0	0	0	0	0
CAVQAWATDSWGKLQF_CASSFGGARTEAFF	0	0.000365631	0	0	0	0	0
CAVQAGGGYQKVTF_CASVQGASGELFF	0	0.000365631	0	0	0	0	0
CAVQAGGATNKLIF_CSARDVRDAYGYTF	0	0.000365631	0	0	0	0	0
CAGPNDYKLSF_CASSFVGPRGYEQYF	0	0.000365631	0	0	0	0	0
CAVSLFGGYQKVTF_CASSPREGIPGANVLTF	0	0.000365631	0	0	0	0	0
CAVRDWSWGKLQF_CASRQGQETQYF	0	0.000365631	0	0	0	0	0
CAVRVGGSNYKLTF_CSARDRGQGARGLYTDTQYF	0	0.000365631	0	0	0	0	0
CAVQAGGADGLTF_CASGLDVPDTQYF	0	0.000365631	0	0	0	0	0
CAVQAGDYGQNFVF_CASSRRKGQGTSDGYTF	0	0.000365631	0	0	0	0	0
CAFSGGSTLGRLYF_CASRRTGVGNQPQHF	0	0.000365631	0	0	0	0	0
CAGILLFSDGQKLLF_CASSDVGGEVAETQYF	0	0.000365631	0	0	0	0	0
CAGPDNQGGKLIF_CASSQDLAGGLLSYEQYF	0	0.000365631	0	0	0	0	0
CAVQAEGAQKLVF_CASSLRGLATDTQYF	0	0.000365631	0	0	0	0	0
CAVRPMETGTASKLTF_CASSLLGTGGETQYF	0	0.000365631	0	0	0	0	0
CAVRPSGNTPLVF_CASSLGGFNKGALFQPQHF	0	0.000365631	0	0	0	0	0
CAVRDYGGATNKLIF_CASRPTGASNQPQHF	0	0.000365631	0	0	0	0	0
CAVRDTSSWGKLQFGAGTQVVVTPGGSYIPTF_CASSQDRGSSYEQYF	0	0.000365631	0	0	0	0	0
CAVSAGNDYKLSF_CSVGTGLHYIQYF	0	0.000365631	0	0	0	0	0
CAVRVPDQTGANNLFF_CASSPGTSANYEQYF	0	0.000365631	0	0	0	0	0
CAGPNFGNEKLTF_CASSLTGTGVQETQYF	0	0.000365631	0	0	0	0	0
CAVSAAGGGYQKVTF_CASSQVGQNSGNTIYF	0	0.000365631	0	0	0	0	0
CAVSGSGNTGKLIF_CASSFTGGTAFF	0	0.000365631	0	0	0	0	0
CAVREDTGGFKTIF_CASSDPSGSTDTQYF	0	0.000365631	0	0	0	0	0
CAIYTQGGSEKLVF_CASSLVAETQYF	0	0.000365631	0	0	0	0	0
CAGRETSGSRLTF_CSAMDPNGQPQHF	0	0.000365631	0	0	0	0	0
CAVQASGGKLIF_CSVNTRPMNTEAFF	0	0.000365631	0	0	0	0	0
CAGPPPYGGATNKLIF_CASSLGSARGFF	0	0.000365631	0	0	0	0	0
CALDMWAGNNRKLIW_CATTQMGEGRNEQFF	0	0.000365631	0	0	0	0	0
CAVRVDSSYKLIF_CASSESRWRGGLDRRETQYF	0	0.000365631	0	0	0	0	0
CAVQAKSGYSTLTF_CATSETNQPQHF	0	0.000365631	0	0	0	0	0
CAVRDTSGTYKYIF_CASTLGEGIFYEQYF	0	0.000365631	0	0	0	0	0
CAVQAKAAGNKLTF_CASSFTGGSNQPQHF	0	0.000365631	0	0	0	0	0
CAVQAGTALIF_CASSAQPPGTAYGYTF	0	0.000365631	0	0	0	0	0
CAVREDSSYKLIF_CASSQEIRMGGNTEAFF	0	0.000365631	0	0	0	0	0
CAVRVRTIQGAQKLVF_CASSLALPSWTGNRVIPGELFF	0	0.000365631	0	0	0	0	0
CAFTPGEQGGSEKLVF_CASSSGRAARNSPLHF	0	0.000365631	0	0	0	0	0
CAVRDRLRNYGGSQGNLIF_CASSRPGGGRETQYF	0	0.000365631	0	0	0	0	0
CAVRAGGYQKVTF_CASSALGQVTDTQYF	0	0.000365631	0	0	0	0	0
CAIYNFNKFYF_CASSLAGSHEQYF	0	0.000365631	0	0	0	0	0
CAVRSGGYQKVTF_CASSHQVSTEAFF	0	0.000365631	0	0	0	0	0
CAGENYGGATNKLIF_CASSVGRTHRDEQFF	0	0.000365631	0	0	0	0	0
CAGGNTGGFKTIF_CASSQEPSPTTYEQYF	0	0.000365631	0	0	0	0	0
CAVRGGRGSTLGRLYF_CASSYSLGGARNEQFF	0	0.000365631	0	0	0	0	0
CAGSSGGGADGLTF_CASSFDSSYEQYF	0	0.000365631	0	0	0	0	0
CAVRDPNTGTASKLTF_CASSQGGARNTEAFF	0	0.000365631	0	0	0	0	0
CAGQTSGGSNYKLTF_CASSLQPGTGTGANVLTF	0	0.000365631	0	0	0	0	0
CAGVNTDKLIF_CASSFGLAGPNEQFF	0	0.000365631	0	0	0	0	0
CAVSDYNQGGKLIF_CASSSGAVISSYNSPLHF	0	0.000365631	0	0	0	0	0
CAGVRRIVSWGKLQF_CSSGPEGQETQYF	0	0.000365631	0	0	0	0	0
CAVSEAGGGNKLTF_CAWPAGAIPFF	0	0.000365631	0	0	0	0	0
CAVRERYWEAAGNKLTF_CSAGTPLSNQPQHF	0	0.000365631	0	0	0	0	0
CAGPGNQFYF_CSASLVDQPQHF	0	0.000365631	0	0	0	0	0
CAVRDQFYF_CASSFGSSGNTIYF	0	0.000365631	0	0	0	0	0
CAVRDIPGYGNNRLAF_CASSITSTDTQYF	0	0.000365631	0	0	0	0	0
CAVRDIKWGSGNTGKLIF_CASSYTGNRIGSGELFF	0	0.000365631	0	0	0	0	0
CAGDSNYQLIW_CASSPPDAAGVPDTQYF	0	0.000365631	0	0	0	0	0
CAVRDQGSNDYKLSF_CASSPDRWLSEGYTF	0	0.000365631	0	0	0	0	0
CAGSYDKVIF_CASSPSRVYNEQFF	0	0.000365631	0	0	0	0	0
CAVRDIRSTGFQKLVF_CASSLLAGGYEQYF	0	0.000365631	0	0	0	0	0
CAVSDMNRDDKIIF_CATSDETDAYEQYF	0	0.000365631	0	0	0	0	0
CAVRSNDYKLSF_CATSSDRYTYEQYF	0	0.000365631	0	0	0	0	0
CAGTGLTGGGNKLTF_CSARDWAGVTDTQYF	0	0.000365631	0	0	0	0	0
CAVRDMAAGGSYIPTF_CASSFLRTSGSNEQFF	0	0.000365631	0	0	0	0	0
CAVRDLSGGSYIPTF_CASSLASRNNQPQHF	0	0.000365631	0	0	0	0	0
CAVSDQGAQKLVF_CAIREGGNSGNTIYF	0	0.000365631	0	0	0	0	0
CAGGGTSAYKYIF_CSARELQGYEQYF	0	0.000365631	0	0	0	0	0
CAGVGNYGQNFVF_CASSRLAGSYEQYF	0	0.000365631	0	0	0	0	0
CAGQRTDSWGKLQF_CASSETINYGYTF	0	0.000365631	0	0	0	0	0
CAGQRDYKLSF_CASGPRLLNTEAFF	0	0.000365631	0	0	0	0	0
CAGGHSGGYQKVTF_CASKLRGGNQPQHF	0	0.000365631	0	0	0	0	0
CAGTAGNTGKLIF_CASSLLGGEAFF	0	0.000365631	0	0	0	0	0
CAGETTDSWGKLQF_CASSYPDITQHF	0	0.000365631	0	0	0	0	0
CAGLMDSNYQLIW_CSVEVPGGLQYF	0	0.000365631	0	0	0	0	0
CAVRDKGNTPLVF_CASSLARGRQTSTDTQYF	0	0.000365631	0	0	0	0	0
CAVRGGAQKLVF_CASSLAEGLAGGETQYF	0	0.000365631	0	0	0	0	0
CAGTDIYNFNKFYF_CASSSSAYEQYF	0	0.000365631	0	0	0	0	0
CAVREGGFQKLVF_CSARDLTGGSADTQYF	0	0.000365631	0	0	0	0	0
CAVRSYDKLIF_CASSLALRAYEQYF	0	0.000365631	0	0	0	0	0
CAGWNAGGTSYGKLTF_CASRRGGSYNEQFF	0	0.000365631	0	0	0	0	0
CAHLSYNQGGKLIF_CASSLGPLGLVTEAFF	0	0.000365631	0	0	0	0	0
CAHTGANSKLTF_CAWSGGALLSANYGYTF	0	0.000365631	0	0	0	0	0
CAVRRVSDGQKLLF_CASTRPTFGTVTDTQYF	0	0.000365631	0	0	0	0	0
CAGGYAGGTSYGKLTF_CSARDSDSGGRLADTQYF	0	0.000365631	0	0	0	0	0
CAGQGSNYQLIW_CASQRTGRYNEQYF	0	0.000365631	0	0	0	0	0
CAVRAPSPSGGSYRPTF_CASSYPTQGGETQYF	0	0.000365631	0	0	0	0	0
CAVRTNAGKSTF_CSAVTGGTDTQYF	0	0.000365631	0	0	0	0	0
CAVRDRGTGRRALTF_CASSLGQGMNTEAFF	0	0.000365631	0	0	0	0	0
CAVRAPSGAGSYQLTF_CSVLRDPKGNEQFF	0	0.000365631	0	0	0	0	0
CAVRGRNNNARLMF_CASSPTPAGDTQYF	0	0.000365631	0	0	0	0	0
CAIRGGGNKLTF_CASSRTGVMNTEAFF	0	0.000365631	0	0	0	0	0
CAVRRVRNYGGSQGNLIF_CSASFAGIYTGELFF	0	0.000365631	0	0	0	0	0
CAISRRGSTLGRLYF_CASSPLVMDRDGKNIQYF	0	0.000365631	0	0	0	0	0
CAVRGTGGTSYGKLTF_CASSPLKGYNEQFF	0	0.000365631	0	0	0	0	0
CAITSGTYKYIF_CASSQQGGQETQYF	0	0.000365631	0	0	0	0	0
CAIWHTSYGKLTF_CASKSERSGNTIYF	0	0.000365631	0	0	0	0	0
CAVSESNNDMRF_CASSQDFGRRAETQYF	0	0.000365631	0	0	0	0	0
CAVRGGSSASKIIF_CSALGPHNTEAFF	0	0.000365631	0	0	0	0	0
CAVRDQNSGYSTLTF_CASSTMTGRETQYF	0	0.000365631	0	0	0	0	0
CAHGGATNKLIF_CASSFAGAWWEQYF	0	0.000365631	0	0	0	0	0
CAVRSGGGATNKLIF_CASSLVDWGETEAFF	0	0.000365631	0	0	0	0	0
CAVRDQMGGGFKTIF_CSARGSGANVLTF	0	0.000365631	0	0	0	0	0
CAVSEDSWGKLQF_CASSYSGMEESTALAKNIQYF	0	0.000365631	0	0	0	0	0
CAVSDGSGNTGKLIF_CASSQGLAKPQETQYF	0	0.000365631	0	0	0	0	0
CAGIDGQKLLF_CASSSWDNEQFF	0	0.000365631	0	0	0	0	0
CAVREGGKLIF_CASSFSSGTGTNYGYTF	0	0.000365631	0	0	0	0	0
CAVSDDGTGFQKLVF_CSAGQGALNYGYTF	0	0.000365631	0	0	0	0	0
CAGQILFGNEKLTF_CASKSTGAYEQYF	0	0.000365631	0	0	0	0	0
CAVSEDYNQGGKLIF_CASSFAVINANEQFF	0	0.000365631	0	0	0	0	0
CAVSEFTGFQKLVF_CASSLGSRGSSYNEQFF	0	0.000365631	0	0	0	0	0
CAVSDAPGAGSYQLTF_CASSFGQGALRNTEAFF	0	0.000365631	0	0	0	0	0
CAVRDGGRSSASKIIF_CASRSDTRSRANVLTF	0	0.000365631	0	0	0	0	0
CAVSEGGANNLFF_CSARDPGGGGTDTQYF	0	0.000365631	0	0	0	0	0
CAGLNRDDKIIF_CASTPGTPTYNEQFF	0	0.000365631	0	0	0	0	0
CAVRDDGSGNTPLVF_CASSPGLAGALGEQFF	0	0.000365631	0	0	0	0	0
CAGAYSNSGYALNF_CASSRRIDQETQYF	0	0.000365631	0	0	0	0	0
CAVRDGPADTDKLIF_CASSPARNYGYTF	0	0.000365631	0	0	0	0	0
CAVRVNKFYF_CASSLGDRGEKLFF	0	0.000365631	0	0	0	0	0
CATAILRGNYQLIW_CASGLGPYEQYF	0	0.000365631	0	0	0	0	0
CAVPYSSASKIIF_CASSPGQWTEAFF	0	0.000365631	0	0	0	0	0
CALYTGTASKLTF_CASSYTTGSGNTIYF	0	0.000365631	0	0	0	0	0
CALYTGGFKTIF_CASSLSGGGNTEAFF	0	0.000365631	0	0	0	0	0
CALYTDKLIF_CASSRGRFGNTIYF	0	0.000365631	0	0	0	0	0
CALYQGGKLIF_CSARVPGQGTGTGYTF	0	0.000365631	0	0	0	0	0
CALWMDSSYKLIF_CSARVAGLAAEAFF	0	0.000365631	0	0	0	0	0
CATETSGSRLTF_CSARGGAITDTQYF	0	0.000365631	0	0	0	0	0
CALWAPPIPTF_CASLGRDRSYNEQFF	0	0.000365631	0	0	0	0	0
CALVSGGSYIPTF_CASSQGANGPYEQYF	0	0.000365631	0	0	0	0	0
CATGDNTNAGKSTF_CASSPQLAGKTGELFF	0	0.000365631	0	0	0	0	0
CATGLTGANSKLTF_CASSPRGDQETQYF	0	0.000365631	0	0	0	0	0
CALVANRYGGATNKLIF_CASSQLSGRVRVAQYF	0	0.000365631	0	0	0	0	0
CATGRYGGATNKLIF_CASSLGFTGPSLHF	0	0.000365631	0	0	0	0	0
CALTTSGTYKYIF_CASSEQGIAYEQYF	0	0.000365631	0	0	0	0	0
CATGYTGANSKLTF_CASSPRGDQETQYF	0	0.000365631	0	0	0	0	0
CATKIQGAQKLVF_CSASRAGGPNNEQFF	0	0.000365631	0	0	0	0	0
CATDVNTNAGKSTF_CASSPPSTLYGYTF	0	0.000365631	0	0	0	0	0
CATDTEGAQKLVF_CASSPTRAAYYGYTF	0	0.000365631	0	0	0	0	0
CAMFSGGYNKLIF_CASSPKGTVNTEAFF	0	0.000365631	0	0	0	0	0
CAMGGFGNEKLTF_CASSLAITSDSNQPQHF	0	0.000365631	0	0	0	0	0
CATDAYTGFQKLVF_CASSLGTGVNEQYF	0	0.000365631	0	0	0	0	0
CATDDASKLTF_CASRASGSRVSVRETQYF	0	0.000365631	0	0	0	0	0
CAMRAGFSGGYNKLIF_CASSGNRELFF	0	0.000365631	0	0	0	0	0
CATDFSGNTGKLIF_CASSLGRIYNEQFF	0	0.000365631	0	0	0	0	0
CAMNNNARLMF_CASSLGTEEAFF	0	0.000365631	0	0	0	0	0
CAMNKGAQKLVF_CASTGTGINTEAFF	0	0.000365631	0	0	0	0	0
CAMKSNAGNMLTF_CASSLTGPTNEKLFF	0	0.000365631	0	0	0	0	0
CATKNTGFQKLVF_CASSTAWDRGTLSTLHF	0	0.000365631	0	0	0	0	0
CAMKPTARLMF_CASSYVGLNNSPLHF	0	0.000365631	0	0	0	0	0
CAMKDPPGTGRRALTF_CASSPGQNTGELFF	0	0.000365631	0	0	0	0	0
CATDPGGGNKLTF_CASSITGVTEAFF	0	0.000365631	0	0	0	0	0
CAMKANAGNMLTF_CASSPTAPTNEKLFF	0	0.000365631	0	0	0	0	0
CATDPNDYKLSF_CASSFTSGAEQYF	0	0.000365631	0	0	0	0	0
CAMISAGGTSYGKLTF_CASSQGTVNQPQHF	0	0.000365631	0	0	0	0	0
CATDSNDYKLSF_CASSTLRGPETQYF	0	0.000365631	0	0	0	0	0
CAMGGYSGNTPLVF_CASTSGLGTDTQYF	0	0.000365631	0	0	0	0	0
CATDNQAGTALIF_CASRRDSELNYGYTF	0	0.000365631	0	0	0	0	0
CATNYGQNFVF_CASSVGTGGVNEQFF	0	0.000365631	0	0	0	0	0
CATPSVFGQKLLF_CASSYSSGAPQNTEAFF	0	0.000365631	0	0	0	0	0
CATQGAQKLVF_CASSVGRVTGELFF	0	0.000365631	0	0	0	0	0
CAVCEGNQGGKLIF_CASSRTGGLGVGELFF	0	0.000365631	0	0	0	0	0
CAVDAKETSGSRLTF_CASREFYGYTF	0	0.000365631	0	0	0	0	0
CAVDATGANNLFF_CASSVGQGVFF	0	0.000365631	0	0	0	0	0
CALSGYNQGGKLIF_CSARDFGEDNSPLHF	0	0.000365631	0	0	0	0	0
CAVDIFGGSGYALNF_CASSYSADYNEQFF	0	0.000365631	0	0	0	0	0
CALSGTTNYQLIW_CASSQLAGAITYNEQFF	0	0.000365631	0	0	0	0	0
CAVDIGGGSQGNLIF_CASSKGQGGANNQPQHF	0	0.000365631	0	0	0	0	0
CAVAYNFNKFYF_CAISDHLAGDDNEQFF	0	0.000365631	0	0	0	0	0
CALSGRTGTASKLTF_CASLRVEGDTQYF	0	0.000365631	0	0	0	0	0
CALSGPNTDKLIF_CASSQVWQDQETQYF	0	0.000365631	0	0	0	0	0
CAVDLNSGYSTLTF_CSASLREYEQYF	0	0.000365631	0	0	0	0	0
CALSGGTAGGTSYGKLTF_CASSLFGDRTDTQYF	0	0.000365631	0	0	0	0	0
CAVDQTGANNLFF_CASSLAREAFF	0	0.000365631	0	0	0	0	0
CALSGGMGSGSRLTF_CASSPREFGYTF	0	0.000365631	0	0	0	0	0
CALSGAAGNKLTF_CSARDLAGGERNTF	0	0.000365631	0	0	0	0	0
CAVDRRFGNEKLTF_CASSGPRGGAEQYF	0	0.000365631	0	0	0	0	0
CAVDLGGSGTYKYIF_CASSYQGQGSGYTF	0	0.000365631	0	0	0	0	0
CAMRDDNGGFKTIF_CASSQDLSTSGNYEQYF	0	0.000365631	0	0	0	0	0
CALSNSGYALNF_CASSTRGDGCGNTEAFF	0	0.000365631	0	0	0	0	0
CALSPDSGGSNYKLTF_CASRPSGQGAQYF	0	0.000365631	0	0	0	0	0
CATRGFGNEKLTF_CASRQQGALRKDEAFF	0	0.000365631	0	0	0	0	0
CALSYNTDKLIF_CASSQRQGFGTEAFF	0	0.000365631	0	0	0	0	0
CATRRGSTLGRLYF_CASSEALGRGELFF	0	0.000365631	0	0	0	0	0
CALSVYDMRF_CSARTGGEQFF	0	0.000365631	0	0	0	0	0
CALSVRSGGSGNTGKLIF_CASSPTSGSFNQPQHF	0	0.000365631	0	0	0	0	0
CATSNAGGTSYGKLTF_CASSPRTGRSVGAFF	0	0.000365631	0	0	0	0	0
CATSSGTALIF_CASSAHSGARGTEAFF	0	0.000365631	0	0	0	0	0
CALSNSGYALNF_CASSTRGDGWGNTEAFF	0	0.000365631	0	0	0	0	0
CATVARNNNARLMF_CSASLRGRVPDTQYF	0	0.000365631	0	0	0	0	0
CATVSGNTGKLIF_CASSPQGGVTEAFF	0	0.000365631	0	0	0	0	0
CAVAGRSNYQLIW_CASSQDNRKYNEQFF	0	0.000365631	0	0	0	0	0
CALSSGSGGSNYKLTF_CASSLAGPGGGGYTF	0	0.000365631	0	0	0	0	0
CALSRGGSGNTGKLIF_CASSFGRYETQYF	0	0.000365631	0	0	0	0	0
CALSPTAHFGNEKLTF_CASSLGLAGFYEQYF	0	0.000365631	0	0	0	0	0
CAVASPPNNNARLMF_CASSEIGKLFF	0	0.000365631	0	0	0	0	0
CAVASSGNTPLVF_CASTPAPFGEQYF	0	0.000365631	0	0	0	0	0
CALSTNAGGTSYGKLTF_CATSDGTGGTPNYGYTF	0	0.000365631	0	0	0	0	0
CAVDSNYQLIW_CASSFGQGGTGELFF	0	0.000365631	0	0	0	0	0
CAMRDNTNAGKSTF_CASGQAQNYGYTF	0	0.000365631	0	0	0	0	0
CAMRDSYGQNFVF_CASSSTTFRRGPRDTQYF	0	0.000365631	0	0	0	0	0
CAPASGTYKYIF_CSVSGLLLNTEAFF	0	0.000365631	0	0	0	0	0
CAPDSSYKLIF_CSASQTGAEQYF	0	0.000365631	0	0	0	0	0
CAPMDSNYQLIW_CASNIGQGQETQYF	0	0.000365631	0	0	0	0	0
CAPMDTGRRALTF_CASSPQTKKTYEQYF	0	0.000365631	0	0	0	0	0
CAMRGLMNYGGSQGNLIF_CASSSGLGNTIYF	0	0.000365631	0	0	0	0	0
CAMRGIYNNNDMRF_CSAELAGGRPAWVGANVLTF	0	0.000365631	0	0	0	0	0
CAMRGIIQGAQKLVF_CATSRVAGLNSEAFF	0	0.000365631	0	0	0	0	0
CAPPLGAQKLVF_CSAPRTQSGNTIYF	0	0.000365631	0	0	0	0	0
CAMRGFVGNEKLTF_CASSRADVYEQYF	0	0.000365631	0	0	0	0	0
CAMRGDSSYKLIF_CASSSPRVSDTQYF	0	0.000365631	0	0	0	0	0
CAPRDNYGQNFVF_CASSAKTTEAFF	0	0.000365631	0	0	0	0	0
CAPRDNYGQNFVF_CASSRDPRAGELFF	0	0.000365631	0	0	0	0	0
CAPRNLLTYNFNKFYF_CASSILADSYNEQFF	0	0.000365631	0	0	0	0	0
CAPRSYNTDKLIF_CASNLGGNTGELFF	0	0.000365631	0	0	0	0	0
CAMREQTSGSARQLTF_CASSQGGIRYSTDTQYF	0	0.000365631	0	0	0	0	0
CAMRLMDSNYQLIW_CASSWRLAGGTYNEQFF	0	0.000365631	0	0	0	0	0
CAMRNAGGTSYGKLTF_CASSLTSGADTQYF	0	0.000365631	0	0	0	0	0
CAPAGTYKYIF_CASSFLQGAGGELFF	0	0.000365631	0	0	0	0	0
CAMRRGYSTLTF_CASSPTGQGDEDEKLFF	0	0.000365631	0	0	0	0	0
CAMSLNNAGNMLTF_CASSFRTSGLSTGELFF	0	0.000365631	0	0	0	0	0
CAMSDPWSSASKIIF_CASSLGGAGGYTGELFF	0	0.000365631	0	0	0	0	0
CAMSDNYGGSQGNLIF_CASSRQGNEQFF	0	0.000365631	0	0	0	0	0
CAMSATGGGNKLTF_CASSLSGQVLDEQFF	0	0.000365631	0	0	0	0	0
CAMSASTGGFKTIF_CASRVGDFRQPQHF	0	0.000365631	0	0	0	0	0
CAMSASQFYF_CSASLRLAGRADTQYF	0	0.000365631	0	0	0	0	0
CAMSSDPGDSNYQLIW_CASSPRPHLISYEQYF	0	0.000365631	0	0	0	0	0
CAMREPRSGNTGKLIF_CASSGGGRQPQHF	0	0.000365631	0	0	0	0	0
CAMSTGGNKLVF_CASSRGPSYEQYF	0	0.000365631	0	0	0	0	0
CAMSTVGNTPLVF_CASSLNRNQPQHF	0	0.000365631	0	0	0	0	0
CAMSYDYKLSF_CASSDSGGNQPQHF	0	0.000365631	0	0	0	0	0
CAMSYGGSQGNLIF_CASSLGLLGTLTGELFF	0	0.000365631	0	0	0	0	0
CAMSADTGANSKLTF_CASSQLRGSPLHF	0	0.000365631	0	0	0	0	0
CAMRVYARLMF_CASSYSGADRLAKNIQYF	0	0.000365631	0	0	0	0	0
CAMTRRSNDYKLSF_CASSDRLNTEAFF	0	0.000365631	0	0	0	0	0
CAMYTGTASKLTF_CSARGGSGNTEAFF	0	0.000365631	0	0	0	0	0
CAMSTLGNARLMF_CASSRTGEGNQPQHF	0	0.000365631	0	0	0	0	0
CAMREPNTGGFKTIF_CASSYRQGVTYNEQFF	0	0.000365631	0	0	0	0	0
CAPYADSWGKLQF_CSARPPADYNSPLHF	0	0.000365631	0	0	0	0	0
CAQGIWYSGGGADGLTF_CASSQDGSPNYGYTF	0	0.000365631	0	0	0	0	0
CAMREGLGREYGNKLVF_CASTSLRTKEMGGYTF	0	0.000365631	0	0	0	0	0
CASSYSGTYKYIF_CASSLPWGGQDTQYF	0	0.000365631	0	0	0	0	0
CAMREGFPNTGTASKLTF_CASRENRDRVYTDTQYF	0	0.000365631	0	0	0	0	0
CAMREGEKNTGFQKLVF_CASSLTSGRAYEQYF	0	0.000365631	0	0	0	0	0
CATAEGGSYIPTF_CASSKGTGGWTEAFF	0	0.000365631	0	0	0	0	0
CATAGNNRKLIW_CASSLGVDQKFF	0	0.000365631	0	0	0	0	0
CATAGPSNYGGSQGNLIF_CASSYSAPPEQYF	0	0.000365631	0	0	0	0	0
CASRAGNNRKLIW_CASSFGSTDTQYF	0	0.000365631	0	0	0	0	0
CATAPSGGYNKLIF_CASATESGANVLTF	0	0.000365631	0	0	0	0	0
CATASLGDKIIF_CASSYPGRGQETQYF	0	0.000365631	0	0	0	0	0
CAMREAPYNNNDMRF_CASSQPGMVDEKLFF	0	0.000365631	0	0	0	0	0
CATASMYSGGGADGLTF_CATSRQRLLNEKLFF	0	0.000365631	0	0	0	0	0
CATCCNNARLMF_CASSHRTAGSYEQYF	0	0.000365631	0	0	0	0	0
CATDAGARLMF_CASSLGTDPYNEQFF	0	0.000365631	0	0	0	0	0
CATDAITGRRALTF_CASSLLPASAERKTQYF	0	0.000365631	0	0	0	0	0
CAMRDVFNTGNQFYF_CASSRTTQETQYF	0	0.000365631	0	0	0	0	0
CATASGGSNYKLTF_CATRGRAGETQYF	0	0.000365631	0	0	0	0	0
CATDATYNTDKLIF_CASSLARLDQPQHF	0	0.000365631	0	0	0	0	0
CAMREGLVPPRPGRRALTF_CASSQEPVGGYTF	0	0.000365631	0	0	0	0	0
CASNTDKLIF_CSAHRGQPHEQYF	0	0.000365631	0	0	0	0	0
CAQNTGNQFYF_CASSFWTGDSYGYTF	0	0.000365631	0	0	0	0	0
CAQRTGANNLFF_CASSELRSTNEKLFF	0	0.000365631	0	0	0	0	0
CARDFFSDGQKLLF_CSAYKAGVYEQYF	0	0.000365631	0	0	0	0	0
CARGAGGTSYGKLTF_CASSTRTGGGTGELFF	0	0.000365631	0	0	0	0	0
CAMREGWRGGGADGLTF_CASRGGATNEKLFF	0	0.000365631	0	0	0	0	0
CARRNAGNMLTF_CASSSRTGNTGELFF	0	0.000365631	0	0	0	0	0
CARSGDDKIIF_CASSQPRDREGYGYTF	0	0.000365631	0	0	0	0	0
CASQEGSQGNLIF_CASSLRGGNTEAFF	0	0.000365631	0	0	0	0	0
CARSGNTPLVF_CASRPLGGASDTQYF	0	0.000365631	0	0	0	0	0
CAMREGRVQGAQKLVF_CASSHRGGGFYTEQFF	0	0.000365631	0	0	0	0	0
CASGANAGGTSYGKLTF_CASSATGTVPTTQYF	0	0.000365631	0	0	0	0	0
CASGRSGGSYIPTF_CASIDRPNTEAFF	0	0.000365631	0	0	0	0	0
CASIQGAQKLVF_CASSSRTDTQYF	0	0.000365631	0	0	0	0	0
CAMREGPYNFNKFYF_CASTTSILNTEAFF	0	0.000365631	0	0	0	0	0
CASKTGSWGKLQF_CASGYGNTEAFF	0	0.000365631	0	0	0	0	0
CAMREGPENYGQNFVF_CASSLRGSQSYEQYF	0	0.000365631	0	0	0	0	0
CAMREGSDGNQFYF_CASSYSFTRGSWQPQHF	0	0.000365631	0	0	0	0	0
CALSEWGSGGSYIPTF_CASSEGVNYEQYF	0	0.000365631	0	0	0	0	0
CAVDSSSGGSYIPTF_CSVIRASTDTQYF	0	0.000365631	0	0	0	0	0
CALSETMYSGGGADGLTF_CASSYDGLAQETQYF	0	0.000365631	0	0	0	0	0
CAVLYRGGSEKLVF_CASSLATGTGSGYTF	0	0.000365631	0	0	0	0	0
CALNENTGNQFYF_CASSPPVAGVTDTQYF	0	0.000365631	0	0	0	0	0
CAVMDSNYQLIW_CSARETGETEAFF	0	0.000365631	0	0	0	0	0
CAVMDSNYQLIW_CSARQGATEAFF	0	0.000365631	0	0	0	0	0
CAVMDSSYKLIF_CASSLAGGANTQYF	0	0.000365631	0	0	0	0	0
CALLYNFNKFYF_CASSSTGGMGNTEAFF	0	0.000365631	0	0	0	0	0
CALLTTDSWGKLQF_CSARGNRGAVYEQYF	0	0.000365631	0	0	0	0	0
CALLTQGGSEKLVF_CASSYSLAGVLETQYF	0	0.000365631	0	0	0	0	0
CALLSGSNYKLTF_CASSLGDRGQGQYF	0	0.000365631	0	0	0	0	0
CAVMRGSGNTGKLIF_CASSLGSAALNYGYTF	0	0.000365631	0	0	0	0	0
CAVMRGSGNTGKLLF_CASSLGSAALNYGYTF	0	0.000365631	0	0	0	0	0
CAVMWNTDKLIF_CSAGILAGGSYEQYF	0	0.000365631	0	0	0	0	0
CALLNQAGTALIF_CATGPGFTEGNEQFF	0	0.000365631	0	0	0	0	0
CALLNAGNMLTF_CASSLNRNQPQHF	0	0.000365631	0	0	0	0	0
CALKVSGNTPLVF_CASSWGERETETQYF	0	0.000365631	0	0	0	0	0
CALNNYGQNFVF_CASSLWGGGRGYTF	0	0.000365631	0	0	0	0	0
CALNPPRDYGQNFVF_CATSDTASGKGEQFF	0	0.000365631	0	0	0	0	0
CALNQAGTALIF_CASSPHRSSYEQYF	0	0.000365631	0	0	0	0	0
CALNQGGKLIF_CAPCHIAGVTGELFF	0	0.000365631	0	0	0	0	0
CAVKKNGNNRLAF_CASSLGDSIRYF	0	0.000365631	0	0	0	0	0
CAVKMSGGFKTIF_CASSVTTVANYGYTF	0	0.000365631	0	0	0	0	0
CAVKNYGQNFVF_CASSRETSGIFTDTQYF	0	0.000365631	0	0	0	0	0
CAVKRNNNARLMF_CASSFDGKSYEQYF	0	0.000365631	0	0	0	0	0
CALRDSSYKLIF_CASSPGTVGNEQFF	0	0.000365631	0	0	0	0	0
CAVLAPNAGGTSYGKLTF_CASSLFGPTYEQYF	0	0.000365631	0	0	0	0	0
CAVLDSNYQLIW_CASSAMSADTQYF	0	0.000365631	0	0	0	0	0
CALKTGGGNKLTF_CASSLEAGANEKLFF	0	0.000365631	0	0	0	0	0
CAVLDSNYQLIW_CASSDSTSGGANEQFF	0	0.000365631	0	0	0	0	0
CALQGGSEKLVF_CASSASPAGGLRETQYF	0	0.000365631	0	0	0	0	0
CALPLSGGYQKVTF_CASSLGPGKNEKLFF	0	0.000365631	0	0	0	0	0
CAVLNQAGTALIF_CASSPDRGPSGNTIYF	0	0.000365631	0	0	0	0	0
CALNYGQNFVF_CASSIRVFGITNTGELFF	0	0.000365631	0	0	0	0	0
CALNYGGATNKLIF_CASRGTGGETQYF	0	0.000365631	0	0	0	0	0
CAVLQFYGTSYGKLTF_CATSRDVQGNGYTF	0	0.000365631	0	0	0	0	0
CALNTGGFKTIF_CASSLVGLEQETQYF	0	0.000365631	0	0	0	0	0
CAVLDSNYQLIW_CASSVAGGSYNEQFF	0	0.000365631	0	0	0	0	0
CALKTGANNLFF_CASSLGAGGDQPQHF	0	0.000365631	0	0	0	0	0
CAVNAGNTGKLIF_CASSYTAGTAYEQYF	0	0.000365631	0	0	0	0	0
CALKPAPSDGQKLLF_CASSSTANTEAFF	0	0.000365631	0	0	0	0	0
CAVNPRSGTYKYIF_CASSLANEANTQYF	0	0.000365631	0	0	0	0	0
CALGKSSGSARQLTF_CSARDWQDLNTEAFF	0	0.000365631	0	0	0	0	0
CALGGEYGNKLVF_CASSQTGIANEKLFF	0	0.000365631	0	0	0	0	0
CALGEYNFNKFYF_CASSGGTALVTDTQYF	0	0.000365631	0	0	0	0	0
CALGESNRDDKIIF_CASSQQGRGKTQYF	0	0.000365631	0	0	0	0	0
CALGDGGSQGNLIF_CASSPPGDTQYF	0	0.000365631	0	0	0	0	0
CAVNSNSGYALNF_CATSRDLLSSYNEQFF	0	0.000365631	0	0	0	0	0
CALGLRGFQKLVF_CASSPWGAPGRTDTQYF	0	0.000365631	0	0	0	0	0
CAVPEAAGNKLTF_CASSPQSGTTEAFF	0	0.000365631	0	0	0	0	0
CAVPKPGGADGLTF_CASSLGRGQPQHF	0	0.000365631	0	0	0	0	0
CALEYGNKLVF_CAISEGGETQYF	0	0.000365631	0	0	0	0	0
CAVPNTGNQFYF_CASSYPDTQYF	0	0.000365631	0	0	0	0	0
CALESLGGSNDYKLSF_CASNLDRENYGYTF	0	0.000365631	0	0	0	0	0
CAVPPNAGNMLTF_CASSLGGLAGNEQFF	0	0.000365631	0	0	0	0	0
CALEGGGNKLTF_CASSQDHRSSYEQYF	0	0.000365631	0	0	0	0	0
CALEAAGNKLTF_CASSLDLTREEGQYF	0	0.000365631	0	0	0	0	0
CAVPGWGTSYGKLTF_CASNSAGHTEAFF	0	0.000365631	0	0	0	0	0
CAVKGNYGQNFVF_CASSRSPRTVNYEQYF	0	0.000365631	0	0	0	0	0
CAVNNQAGTALIF_CASSRSPYEQYF	0	0.000365631	0	0	0	0	0
CALGTYKYIF_CASSLGHTTGELFF	0	0.000365631	0	0	0	0	0
CALKNYGQNFVF_CASLRQGQESSNTGELFF	0	0.000365631	0	0	0	0	0
CAVNAGSSASKIIF_CSAIQGQGGNQPQHF	0	0.000365631	0	0	0	0	0
CALKGFGNEKLTF_CASSLDRRVSGANVLTF	0	0.000365631	0	0	0	0	0
CAVNDYGQNFVF_CASRRQGVGGRNQPQHF	0	0.000365631	0	0	0	0	0
CALIRRGGGYQKVTF_CAISVDRVQTEAFF	0	0.000365631	0	0	0	0	0
CALIRETSGSRLTF_CASGYGYTF	0	0.000365631	0	0	0	0	0
CALIPNAGNNRKLIW_CASSYLAGTNIQYF	0	0.000365631	0	0	0	0	0
CALGSGNTPLVF_CASSLARGRTEAFF	0	0.000365631	0	0	0	0	0
CAVNFDWGKLQF_CASSKVGASNQPQHF	0	0.000365631	0	0	0	0	0
CALIKGGYQKVTF_CASASHAGDTGELFF	0	0.000365631	0	0	0	0	0
CALIIQGAQKLVF_CSARGDRGLYNEQFF	0	0.000365631	0	0	0	0	0
CAVNIAGYSSASKIIF_CASSLDRDVEKLFF	0	0.000365631	0	0	0	0	0
CAVNIANNARLMF_CASAYGTGYGYTF	0	0.000365631	0	0	0	0	0
CAVNLVRNTPLVF_CASSQVHPDSGKQYF	0	0.000365631	0	0	0	0	0
CALGVTGGGNKLTF_CASGRTSGGVKDYEQYF	0	0.000365631	0	0	0	0	0
CALGVDKIIF_CASSQTRPQYYGYTF	0	0.000365631	0	0	0	0	0
CAVNGGTGNQFYF_CAILTLHGSYEQYF	0	0.000365631	0	0	0	0	0
CALRGVARLMF_CASTPPRGLGGELFF	0	0.000365631	0	0	0	0	0
CAVKGGNNRLAF_CASSQDFGGADYTF	0	0.000365631	0	0	0	0	0
CAVKGGDSWGKLQF_CASSQDGGLGYTF	0	0.000365631	0	0	0	0	0
CAVENQGGKLIF_CSARLLISYEQYF	0	0.000365631	0	0	0	0	0
CAVETGRRALTF_CASSVGRDRVKNIQYF	0	0.000365631	0	0	0	0	0
CALSEAWLRNYKLTF_CATSDKGGVSTDTQYF	0	0.000365631	0	0	0	0	0
CAVEYGNKLVF_CASSQEVTPGLQKLFF	0	0.000365631	0	0	0	0	0
CAVEYSGAGSYQLTF_CASTLSTLASSYNEQFF	0	0.000365631	0	0	0	0	0
CAVFSGTYKYIF_CASGTGQNYGYTF	0	0.000365631	0	0	0	0	0
CAVFYNQGGKLIF_CASSYRLAVSSYEQYF	0	0.000365631	0	0	0	0	0
CALSEESYNTDKLIF_CASSFGRGGTNEQFF	0	0.000365631	0	0	0	0	0
CALSEARWNAGNNRKLIW_CASSLGKRHGGTDTQYF	0	0.000365631	0	0	0	0	0
CAVGADTGNQFYF_CASSYGAGAEAFF	0	0.000365631	0	0	0	0	0
CAVGAGAQKLVF_CASSVSGENQPQHF	0	0.000365631	0	0	0	0	0
CAVGAGSYQLTF_CASSLDGKAGRTQYF	0	0.000365631	0	0	0	0	0
CAVGAQGAGNKLTF_CASSSSHSVGTEAFF	0	0.000365631	0	0	0	0	0
CALSEAGSGNTGKLIF_CASSPSLGRPGEKLFF	0	0.000365631	0	0	0	0	0
CAVGARSSASKIIF_CASSPRQMTEAFF	0	0.000365631	0	0	0	0	0
CALSEAGGGTSYGKLTF_CASSQSGGPGNEQFF	0	0.000365631	0	0	0	0	0
CALSEARSYNTDKLIF_CASSSPGTRLGDEQFF	0	0.000365631	0	0	0	0	0
CALSEAGDYKLSF_CASSRLGQGDQPQHF	0	0.000365631	0	0	0	0	0
CAVEKDNYGQNFVF_CASSRQSRNYGYTF	0	0.000365631	0	0	0	0	0
CALSEGDTGGFKTIF_CASSTSGQGLSNIQYF	0	0.000365631	0	0	0	0	0
CAVDTGNQFYF_CASTDRAPEAFF	0	0.000365631	0	0	0	0	0
CALSESLRGARLMF_CASSLPERSGWDLGETQYF	0	0.000365631	0	0	0	0	0
CALSESIRGANSKLTF_CASSVSRQPQHF	0	0.000365631	0	0	0	0	0
CAVDYAGNNRKLIW_CASSLGWGETQYF	0	0.000365631	0	0	0	0	0
CALSENTGNQFYF_CSAPGLAGINGNEQFF	0	0.000365631	0	0	0	0	0
CALSENSGNTPLVF_CATSDRTGADTDTQYF	0	0.000365631	0	0	0	0	0
CALSENAGGTSYGKLTF_CAISDPPGAYEQYF	0	0.000365631	0	0	0	0	0
CAVEGTSGSRLTF_CASSRGVRETQYF	0	0.000365631	0	0	0	0	0
CAVEDDYKLSF_CASSLNGETGQTQYF	0	0.000365631	0	0	0	0	0
CAVEDPAGSARQLTF_CASSQVGLAGLGTEAFF	0	0.000365631	0	0	0	0	0
CALSELMEYGNKLVF_CSVERSLVTQYF	0	0.000365631	0	0	0	0	0
CAVEDRNTDKLIF_CASSPGGNQPQHF	0	0.000365631	0	0	0	0	0
CALSEGWTGNQFYF_CSARGAVVDTIYF	0	0.000365631	0	0	0	0	0
CAVEGGGTSYGKLTF_CSAGRSNEAFF	0	0.000365631	0	0	0	0	0
CAVEGQGGKLIF_CASSPGQGGDLNQPQHF	0	0.000365631	0	0	0	0	0
CALSEGGGSEKLVF_CSVVQSGGKVADTQYF	0	0.000365631	0	0	0	0	0
CAVEDGHAGKSTF_CASSLDGNPSYEQYF	0	0.000365631	0	0	0	0	0
CAVQAAGGYQKVTF_CASSSDGKNIQYF	0	0.000365631	0	0	0	0	0
CALSEADSDGQKLLF_CASSTYSLNTEAFF	0	0.000365631	0	0	0	0	0
CALSDTGRRALTF_CASTEPVPNTEAFF	0	0.000365631	0	0	0	0	0
CALRVTQGGSEKLVF_CASSLMEGANEQYF	0	0.000365631	0	0	0	0	0
CAVIGRQAGTALIF_CASSHGYNQPQHF	0	0.000365631	0	0	0	0	0
CALRTPTGNQFYF_CAWMMASNNSPLHF	0	0.000365631	0	0	0	0	0
CAVILAWDTGRRALTF_CASSQGWTGGYNEQFF	0	0.000365631	0	0	0	0	0
CALRSGYNKLIF_CASSGEAESNYGYTF	0	0.000365631	0	0	0	0	0
CAVINSNYQLIW_CASSDSAGGTDTQYF	0	0.000365631	0	0	0	0	0
CALRSGGGSGGSNYKLTF_CASSLSQPPPEAFF	0	0.000365631	0	0	0	0	0
CALSADSSASKIIF_CATSGEGLAGHNEQFF	0	0.000365631	0	0	0	0	0
CALRRSNDYKLSF_CASSPGGADGYTF	0	0.000365631	0	0	0	0	0
CAVIQRPNSKLTF_CASSPSGRLGYNEQFF	0	0.000365631	0	0	0	0	0
CALRPYSGGYQKVTF_CASSAGSDTQYF	0	0.000365631	0	0	0	0	0
CAVITGNQFYF_CASSLHPRTVF	0	0.000365631	0	0	0	0	0
CAVKADARLMF_CASSLHGRDTEAFF	0	0.000365631	0	0	0	0	0
CAVKDNNNDMRF_CASSFPNTGSPLHF	0	0.000365631	0	0	0	0	0
CALRNSGNTPLVF_CASSHEKGGYGYTF	0	0.000365631	0	0	0	0	0
CAVKENYGQNFVF_CASRKDGTGELFF	0	0.000365631	0	0	0	0	0
CALRRGTSYGKLTF_CASSVSTWTGDGSIYF	0	0.000365631	0	0	0	0	0
CAVGDGSGSRLTF_CASSYQDRLGQFF	0	0.000365631	0	0	0	0	0
CALSAEGRRALTF_CASSTAGAYEAFF	0	0.000365631	0	0	0	0	0
CALSAGNMLTF_CASSYDFRGNTEAFF	0	0.000365631	0	0	0	0	0
CAVGGGTASKLTF_CASSYKGFRGGELFF	0	0.000365631	0	0	0	0	0
CALSDRDNFNKFYF_CASSETGTGIYGYTF	0	0.000365631	0	0	0	0	0
CAVGGSGGYNKLIF_CASSVGQKETQYF	0	0.000365631	0	0	0	0	0
CAVGGSNTDKLIF_CASKDGYLEALHF	0	0.000365631	0	0	0	0	0
CALSDQAGGYNKLIF_CSAAPEGGRSTDTQYF	0	0.000365631	0	0	0	0	0
CALSDPGGGADGLTF_CASSQDRDSYNEQFF	0	0.000365631	0	0	0	0	0
CAVGNQAGTALIF_CASSLAGYPNEQFF	0	0.000365631	0	0	0	0	0
CALSAGANSKLTF_CASSRTSGRGGETQYF	0	0.000365631	0	0	0	0	0
CAVGQNTDKLIF_CASSSSGTGLGSPLHF	0	0.000365631	0	0	0	0	0
CALSDLGGYGKLTF_CATSADNTNYGYTF	0	0.000365631	0	0	0	0	0
CAVGSLRGFQKLVF_CATSRDRGPYEQYF	0	0.000365631	0	0	0	0	0
CAVGSRAGSYQLTF_CSARTGGETQYF	0	0.000365631	0	0	0	0	0
CALSDDSGAGSYQLTF_CASSIAPTASYEQYF	0	0.000365631	0	0	0	0	0
CAVGTTGGSYIPTF_CVGGVRGHEQFF	0	0.000365631	0	0	0	0	0
CAVGTYKYIF_CASSSRTSGGLPDTQYF	0	0.000365631	0	0	0	0	0
CALSASGGYQKVTF_CASSLDRVAEKLFF	0	0.000365631	0	0	0	0	0
CALSDLTGTALIF_CASSLASGSYNEQFF	0	0.000365631	0	0	0	0	0
CAVSLLFTSGTYKYIF_CASSQDRLAGGDTQYF	0	0.000365631	0	0	0	0	0
CAMSGQAGTALIF_CSAMTSGRADEQFF	0	0.000365631	0	0	0	0	0
CAVSLRGFGNVLHC_CASSEAGTINNEQFF	0	0.000365631	0	0	0	0	0
CPQGAQKLVF_CAISELRVDRGIGQPQHF	0	0.000365631	0	0	0	0	0
CAASAESGAGSYQLTF_CASSTLYEQYF	0	0.000365631	0	0	0	0	0
CRANSKLTF_CASSRLGAGQFSVQETQYF	0	0.000365631	0	0	0	0	0
CRGGTSYGKLTF_CSARPEGQPYNEQFF	0	0.000365631	0	0	0	0	0
CAEIHLNTGGFKTIF_CASSLGFSNQPQHF	0	0.000365631	0	0	0	0	0
CAEIIQGAQKLVF_CAISQAGARETQYF	0	0.000365631	0	0	0	0	0
CGADRRLTGGGNKLTF_CASSRAGLANTGELFF	0	0.000365631	0	0	0	0	0
CVALSGGSYIPTF_CASSTTGLGYTF	0	0.000365631	0	0	0	0	0
CGADIGDTGTASKLTF_CASSPGARGGNTEAFF	0	0.000365631	0	0	0	0	0
CGADGGYQKVTF_CASRDSRHEQYF	0	0.000365631	0	0	0	0	0
CVDFNFGNEKLTF_CASRSPRGARTGELFF	0	0.000365631	0	0	0	0	0
CAEISNFGNEKLTF_CASTDRRGSMYGYTF	0	0.000365631	0	0	0	0	0
CEQAADSWGKLQF_CASSDLRRVYEQYF	0	0.000365631	0	0	0	0	0
CPGNAGNMLTF_CSATQGGGDQPQHF	0	0.000365631	0	0	0	0	0
CEQAADSWGKLQF_CASNPGASTDTQYF	0	0.000365631	0	0	0	0	0
CAARVQGAQKLVF_CASGGLRGRGYNEQFF	0	0.000365631	0	0	0	0	0
CAEKDGQKLLF_CASSTQGWLEELFF	0	0.000365631	0	0	0	0	0
CAYTTSGTYKYIF_CASSAQPPGQGGEQYF	0	0.000365631	0	0	0	0	0
CAEKDGQKLLF_CAWTSDRRTEAFF	0	0.000365631	0	0	0	0	0
CAEKEYQGGSEKLVF_CASSLLRTFNYGYTF	0	0.000365631	0	0	0	0	0
CAARRDSGYSTLTF_CASSISPTGNLPQHF	0	0.000365631	0	0	0	0	0
CAYSRDDKIIF_CASSFGSLVGELFF	0	0.000365631	0	0	0	0	0
CAARPYGGATNKLIF_CASSQVGLLRETQYF	0	0.000365631	0	0	0	0	0
CAARPHARLMF_CASRGQTQETQYF	0	0.000365631	0	0	0	0	0
CAARPGTGTASKLTF_CASSVDRGAEAFF	0	0.000365631	0	0	0	0	0
CAEKQGGSEKLVF_CAWSVGPMSSYNEQFF	0	0.000365631	0	0	0	0	0
CAEKWGTDKLIF_CSVPAYNEQFF	0	0.000365631	0	0	0	0	0
CAEKYHDYKLSF_CASSGLAGSEQYF	0	0.000365631	0	0	0	0	0
CVGDSNYQLIW_CASSQSGSVTKNIQYF	0	0.000365631	0	0	0	0	0
CAELDNAGNMLTF_CAREQGRGFLYNEQFF	0	0.000365631	0	0	0	0	0
CPFGPTGGFKTIF_CASTLLAEGPYEQYF	0	0.000365631	0	0	0	0	0
CGTDNYGGSQGNLIF_CASSLPAGNEQFF	0	0.000365631	0	0	0	0	0
CLVGEFTTSGTYKYIF_CASSAGPDRINEKLFF	0	0.000365631	0	0	0	0	0
CIARRDSSYKLIF_CASSHTGGDEKLFF	0	0.000365631	0	0	0	0	0
CIARGSARQLTF_CASSYDSYNEQFF	0	0.000365631	0	0	0	0	0
CACQETSGSRLTF_CASRRGPPANTQYF	0	0.000365631	0	0	0	0	0
CLVGEGQTGANNLFF_CASSILPIGGGFYEQYF	0	0.000365631	0	0	0	0	0
CAASASFAGNQFYF_CASSPGRKILTNTGELFF	0	0.000365631	0	0	0	0	0
CLVGEVPAFMPDYNQGGKLIF_CASSFASESPHHTQYF	0	0.000365631	0	0	0	0	0
CIAILSGNTPLVF_CSAQKLGQGIVGGYTF	0	0.000365631	0	0	0	0	0
CIAHFILTGGGNKLTF_CASSVEAGGSYEQYF	0	0.000365631	0	0	0	0	0
CADGLTF_CASSLEASGSGETQYF	0	0.000365631	0	0	0	0	0
CAASARDTGNQFYF_CASSLVQFFGEQYF	0	0.000365631	0	0	0	0	0
CLVGGSLDSNYQLIW_CATSGGGNGDYGYTF	0	0.000365631	0	0	0	0	0
CADLGSGTYKYIF_CASSQDVGTTGWTDYEQYF	0	0.000365631	0	0	0	0	0
CGPNAGNMLTF_CSARDIWEEGYTEAFF	0	0.000365631	0	0	0	0	0
CIAETSGSRLTF_CSAPSRTVPYEQYF	0	0.000365631	0	0	0	0	0
CADRSGGSNYKLTF_CASSPRTNEKLFF	0	0.000365631	0	0	0	0	0
CGTVPGYSSASKIIF_CSAPGQADTIYF	0	0.000365631	0	0	0	0	0
CGTPRGSGNEKLTF_CASSGLAGGDNEQFF	0	0.000365631	0	0	0	0	0
CAASANNARLMF_CASSPGDRGNGYTF	0	0.000365631	0	0	0	0	0
CGTGSNFGNEKLTF_CASSLIGTGEQYF	0	0.000365631	0	0	0	0	0
CGTETFQGAQKLVF_CASSLTLIGRTGELFF	0	0.000365631	0	0	0	0	0
CAEASGSARQLTF_CASSSTVINEKLFF	0	0.000365631	0	0	0	0	0
CGTENSGNTPLVF_CSADRRRGAYEQYF	0	0.000365631	0	0	0	0	0
CLVGVRGALVF_CASSATLSSYNSPLHF	0	0.000365631	0	0	0	0	0
CAEEWSHGSGNTGKLIF_CASSSFHTKTDTQYF	0	0.000365631	0	0	0	0	0
CLVNQAGTALIF_CASSVGRMAGKNTEAFF	0	0.000365631	0	0	0	0	0
CAASAIYNQGGKLIF_CASSTPGLAKNIQYF	0	0.000365631	0	0	0	0	0
CAASAISNFGNEKLTF_CASSQGPRGRGNEQYF	0	0.000365631	0	0	0	0	0
CGVSFQGAQKLVF_CSVGAGPEQYF	0	0.000365631	0	0	0	0	0
CAELNYGKLTF_CASSLTSGGSNEKLFF	0	0.000365631	0	0	0	0	0
CVVEKGRRALTF_CASSARGAGGAAFF	0	0.000365631	0	0	0	0	0
CAARGSYSGAGSYQLTF_CASSFSLGPEAFF	0	0.000365631	0	0	0	0	0
CAENPPMYGNKLVF_CASSLVGRGLRQPQHF	0	0.000365631	0	0	0	0	0
CAYRSATGGYQKVTF_CASSYRGPTDTQYF	0	0.000365631	0	0	0	0	0
CAYRSANYYNARLMF_CASSLDRANTEAFF	0	0.000365631	0	0	0	0	0
CAENRGSTLGRLYF_CASSADFRTDTQYF	0	0.000365631	0	0	0	0	0
CVVNALSGTYKYIF_CASSQDSTSGRAAETQYF	0	0.000365631	0	0	0	0	0
CVVNAPSGYALNF_CASSLNMGEAFF	0	0.000365631	0	0	0	0	0
CVVNDNQGGKLIF_CASSQAGGGGGEKLFF	0	0.000365631	0	0	0	0	0
CAYRSAIGDSWGKLQF_CASSVGGGPQETQYF	0	0.000365631	0	0	0	0	0
CAENSAGNNRKLIW_CASKTGQDYEQYF	0	0.000365631	0	0	0	0	0
CAENSGGSNYKLTF_CASSLAGGINEQFF	0	0.000365631	0	0	0	0	0
CAENSGGYNKLIF_CSASGGWVQPQHF	0	0.000365631	0	0	0	0	0
CAAPTGRKDSWGKLQF_CASSPLDQPNTEAFF	0	0.000365631	0	0	0	0	0
CAYRSAHSGNTPLVF_CASSRAQNNYGYTF	0	0.000365631	0	0	0	0	0
CAYRSAWKTSYDKVIF_CASSLMSRGLAKNIQYF	0	0.000365631	0	0	0	0	0
CVVNDRRNAGNMLTF_CASSYSGRTNNYEQYF	0	0.000365631	0	0	0	0	0
CAYRSADDVGDDKIIF_CASSPQGSQNEKLFF	0	0.000365631	0	0	0	0	0
CAYRRYSGGGADGLTF_CASSRGVRETQYF	0	0.000365631	0	0	0	0	0
CAAPSGTGANNLFF_CASSPTDRDEQFF	0	0.000365631	0	0	0	0	0
CAYRRQRSNYKLTF_CASSQDLSGGSTDTQYF	0	0.000365631	0	0	0	0	0
CAAPRGNAGGTSYGKLTF_CASRDIRGIGQPQHF	0	0.000365631	0	0	0	0	0
CAEPHNTNAGKSTF_CASSFSPRSAEQFF	0	0.000365631	0	0	0	0	0
CVVNHEDSSYKLIF_CAWSVGQGLDEQYF	0	0.000365631	0	0	0	0	0
CAEREYNQGGKLIF_CSARVEADRSGANVLTF	0	0.000365631	0	0	0	0	0
CAYRKINSGNTPLVF_CSARDFLTGGGGEQYF	0	0.000365631	0	0	0	0	0
CAYRGSQGGSEKLVF_CASSRMSGTDTQYF	0	0.000365631	0	0	0	0	0
CAYRGNAGNMLTF_CASSPGLAGETQYF	0	0.000365631	0	0	0	0	0
CAYRFGGSQGNLIF_CASSRRGINYGYTF	0	0.000365631	0	0	0	0	0
CAAPIVRNTPLVF_CATSQGADTQYF	0	0.000365631	0	0	0	0	0
CAYRSAGVSGGGADGLTF_CASSLDGNTEAFF	0	0.000365631	0	0	0	0	0
CVVNAGGGDDKIIF_CAIQPRTSGTVAYTQYF	0	0.000365631	0	0	0	0	0
CAAQRGSTLGRLYF_CASSESSRGQYF	0	0.000365631	0	0	0	0	0
CAENMGVWFTNAGKSTF_CASSVGGAAGGQAEQFF	0	0.000365631	0	0	0	0	0
CVVGFNNAGNMLTF_CASRGGLATNEKLFF	0	0.000365631	0	0	0	0	0
CIVRAFYTGNQFYF_CASNPDSSYNEQFF	0	0.000365631	0	0	0	0	0
CAYRTPFNAGGTSYGKLTF_CASKHPLKHNTGELFF	0	0.000365631	0	0	0	0	0
CAARGSGLTTDSWGKLQF_CASSLGTGGQPQHF	0	0.000365631	0	0	0	0	0
CAYRTALNSGGSNYKLTF_CASRSDTSYNSPLHF	0	0.000365631	0	0	0	0	0
CVVGPLFGNVLHC_CASSYVVSRETQYF	0	0.000365631	0	0	0	0	0
CAARGRGSTLGRLYF_CATSDPTPGTGNNEQFF	0	0.000365631	0	0	0	0	0
CVVIAIQKLIF_CASSRRTENTEAFF	0	0.000365631	0	0	0	0	0
CAYRSVLSMNRDDKIIF_CASSIDVQEASEGEQYF	0	0.000365631	0	0	0	0	0
CAENFQGAQKLVF_CASRTGGPVNEQFF	0	0.000365631	0	0	0	0	0
CAYRSSGGSEKLVF_CASSGHGGIGTDTQYF	0	0.000365631	0	0	0	0	0
CAAREGSNYKLTF_CATAGTVPSNEQFF	0	0.000365631	0	0	0	0	0
CAARDSNYQLIW_CASTGQGISGANVLTF	0	0.000365631	0	0	0	0	0
CAARDSNYQLIW_CASSGLAGNSDTQYF	0	0.000365631	0	0	0	0	0
CVVKNQAGTALIF_CASSYDGGAYNEQFF	0	0.000365631	0	0	0	0	0
CAYRSRNQGGKLIF_CAAQGVIEAFF	0	0.000365631	0	0	0	0	0
CAARAYNTDKLIF_CASSLGGATGANVLTF	0	0.000365631	0	0	0	0	0
CAARAMDTGRRALTF_CASVAGQGATGELFF	0	0.000365631	0	0	0	0	0
CAYRSQGNNNARLMF_CASSPGGAPGDTQYF	0	0.000365631	0	0	0	0	0
CAENIGYKLSF_CASTGGVNGYTF	0	0.000365631	0	0	0	0	0
CAENIRGDARLMF_CAWNPRARGEKLFF	0	0.000365631	0	0	0	0	0
CVVLPQAGTALIF_CSANPLNRVEQYF	0	0.000365631	0	0	0	0	0
CAYRSPMDSNYQLIW_CASSSVMDRRLTEAFF	0	0.000365631	0	0	0	0	0
CAYRSPDSNYQLIW_CASSLYGYRGGQFF	0	0.000365631	0	0	0	0	0
CAENKGNARLMF_CASSVVSSPTDTQYF	0	0.000365631	0	0	0	0	0
CAYRSLRTQGGSEKLVF_CASRWWSGETQYF	0	0.000365631	0	0	0	0	0
CAENMDGNNRLAF_CASSPFGQGASEAFF	0	0.000365631	0	0	0	0	0
CAYRSGGSSGSARQLTF_CASSQMAFGANVLTF	0	0.000365631	0	0	0	0	0
CVVMGVMGQGGKLIF_CAWRVRGKGNTEAFF	0	0.000365631	0	0	0	0	0
CIASPPPNAGGTSYGKLTF_CATSRDWTEAFF	0	0.000365631	0	0	0	0	0
CAERNNRLAF_CASSYSGSYEQYF	0	0.000365631	0	0	0	0	0
CAASASPGGGADGLTF_CASSGRRTVLSGNTIYF	0	0.000365631	0	0	0	0	0
CAAYNFNKFYF_CASSSTGTSSEQYF	0	0.000365631	0	0	0	0	0
CIVRPLRDNTDKLIF_CASSQVGSGGEKLFF	0	0.000365631	0	0	0	0	0
CIVRTDNYGQNFVF_CSARDLRAGGELFF	0	0.000365631	0	0	0	0	0
CAASRGLFTASKLTF_CASWAVGSNQPQHF	0	0.000365631	0	0	0	0	0
CIVRVADDYKLSF_CSARPGGSSYNEQFF	0	0.000365631	0	0	0	0	0
CAASRGQGGSEKLVF_CASSQSGGKPQHF	0	0.000365631	0	0	0	0	0
CIVRVADNARLMF_CASSVTGGGETQYF	0	0.000365631	0	0	0	0	0
CIVRVADYTGTASKLTF_CASSKRHSGVTGNTIYF	0	0.000365631	0	0	0	0	0
CILSRDTGNQFYF_CATTNGQKNTEAFF	0	0.000365631	0	0	0	0	0
CAASRKNDMRF_CASSPDGPYGYTF	0	0.000365631	0	0	0	0	0
CIVRVAFRTSGSRLTF_CASSPGIYGYTF	0	0.000365631	0	0	0	0	0
CAASRPTGGSYIPTF_CASGDPASTDTQYF	0	0.000365631	0	0	0	0	0
CAASIRPGGYNKLIF_CASSQGGQGSYTYEQYF	0	0.000365631	0	0	0	0	0
CILRVYGGSQGNLIF_CASSSSGTSSTDTQYF	0	0.000365631	0	0	0	0	0
CAASRGGGSNYKLTF_CATSRDLGVYEQYF	0	0.000365631	0	0	0	0	0
CIVRVAMDSNYQLIW_CAISELRVDRGIGQPQHF	0	0.000365631	0	0	0	0	0
CAASIRGSGNTPLVF_CASSRMTGELFF	0	0.000365631	0	0	0	0	0
CAASIRDSSYKLIF_CASSLRGRDRFGGHEQFF	0	0.000365631	0	0	0	0	0
CAASIPLGGKLIF_CASNSGQLRSGELFF	0	0.000365631	0	0	0	0	0
CAASRRYTGNQFYF_CASSVEAGPYNEQFF	0	0.000365631	0	0	0	0	0
CAASRSARQLTF_CASSYPSVRTGELFF	0	0.000365631	0	0	0	0	0
CAASRSEKLTF_CASSSQPGRVQETQYF	0	0.000365631	0	0	0	0	0
CILRRTTDSWGKLQF_CASSSTTVSYEQYF	0	0.000365631	0	0	0	0	0
CIVRVEVRLMF_CASSSWDWGIGNTIYF	0	0.000365631	0	0	0	0	0
CAASRSSGGSYIPTF_CASTYLTRVRGTDTQYF	0	0.000365631	0	0	0	0	0
CAASRTGGGNKLTF_CASSSGDSYNSPLHF	0	0.000365631	0	0	0	0	0
CAASRTGGTSYGKLTF_CASSLWGQQPYEQYF	0	0.000365631	0	0	0	0	0
CAASRTNAGKSTF_CASSRRTGDYEQYF	0	0.000365631	0	0	0	0	0
CAASIGGNRDDKIIF_CASSRVSVNTGELFF	0	0.000365631	0	0	0	0	0
CILRTGFQKLVF_CSARWREVAKNIQYF	0	0.000365631	0	0	0	0	0
CIVRVGNNARLMF_CASTNGQFNEKLFF	0	0.000365631	0	0	0	0	0
CAASRGFSGGYNKLIF_CASSGGKASGNTIYF	0	0.000365631	0	0	0	0	0
CIVRLVANDYKLSF_CASSPYTPEDGYTF	0	0.000365631	0	0	0	0	0
CIVRAGARGQNFVF_CASSLSLDKTYGYTF	0	0.000365631	0	0	0	0	0
CAASNAGKSTF_CSAGGRGTDTQYF	0	0.000365631	0	0	0	0	0
CIVNNYGQNFVF_CASSPGTSGVTDTQYF	0	0.000365631	0	0	0	0	0
CAASMKSGTYKYIF_CASSLGRALFYGYTF	0	0.000365631	0	0	0	0	0
CAASMDTGRRALTF_CASSHSRANTIYF	0	0.000365631	0	0	0	0	0
CIVRATSGTYKYIF_CASSVGSGGHQPQHF	0	0.000365631	0	0	0	0	0
CIVRAYSSNDYKLSF_CASSQLTGSGTEAFF	0	0.000365631	0	0	0	0	0
CIVLLTAGNMLTF_CASDRDHVYNEQFF	0	0.000365631	0	0	0	0	0
CIVRDPNNAGNMLTF_CASSSRAGVGNQPQHF	0	0.000365631	0	0	0	0	0
CIVISGNNNARLMF_CATGASGIYNEQFF	0	0.000365631	0	0	0	0	0
CIVRDPYGQNFVF_CSARDGGGGPPQHF	0	0.000365631	0	0	0	0	0
CAASLQTGANNLFF_CASSPNRGTGELFF	0	0.000365631	0	0	0	0	0
CIVGSPDTGRRALTF_CATSRDWGGSRLGDTQYF	0	0.000365631	0	0	0	0	0
CIPDPQGGSEKLVF_CASSRIRLGYSPLHF	0	0.000365631	0	0	0	0	0
CIVRETGTASKLTF_CASSLGSGGGTDTQYF	0	0.000365631	0	0	0	0	0
CIVRFQGAQKLVF_CASSPGHPRWNTEAFF	0	0.000365631	0	0	0	0	0
CIVRGGSGNTGKLIF_CASSQENRGFTEAFF	0	0.000365631	0	0	0	0	0
CAASKYGNKLVF_CASSQLGLAESSGANVLTF	0	0.000365631	0	0	0	0	0
CIVASANAGKSTF_CSASQRLAGGTDTQYF	0	0.000365631	0	0	0	0	0
CISNQAGTALIF_CASSRRGPTNEKLFF	0	0.000365631	0	0	0	0	0
CIRSNFGNEKLTF_CASSFRGTGQQYF	0	0.000365631	0	0	0	0	0
CAASPRRALTF_CASSKPRRVTGNEQYF	0	0.000365631	0	0	0	0	0
CAASKTGANNLFF_CASRRTRGTGHAGYTF	0	0.000365631	0	0	0	0	0
CIVRLHGSGNTGKLIF_CASVRQGAMNTEAFF	0	0.000365631	0	0	0	0	0
CAASKGPGTASKLTF_CASSLTGQGAGETQYF	0	0.000365631	0	0	0	0	0
CAASKGDYKLSF_CATRSGGASGYTF	0	0.000365631	0	0	0	0	0
CIVRLPWNAGNNRKLIW_CASSFGGTAGNTIYF	0	0.000365631	0	0	0	0	0
CIPHSGNTPLVF_CASSHNRGPGANVLTF	0	0.000365631	0	0	0	0	0
CIVFGSNQGGKLIF_CSASSTGVNYGYTF	0	0.000365631	0	0	0	0	0
CIVRVGPGNQGGKLIF_CASSVGDLRETQYF	0	0.000365631	0	0	0	0	0
CAASGTGSYKLIF_CAISEESYGYTF	0	0.000365631	0	0	0	0	0
CIVRVKDTGRRALTF_CSARTGEGYTF	0	0.000365631	0	0	0	0	0
CILRDEHTPLVF_CASSQGTGANYGYTF	0	0.000365631	0	0	0	0	0
CAASELNARLMF_CASSLVGDSRETQYF	0	0.000365631	0	0	0	0	0
CAASYTGNQFYF_CASSRGQGGQYF	0	0.000365631	0	0	0	0	0
CILRDDNQGGKLIF_CASSLGQHRSQPQHF	0	0.000365631	0	0	0	0	0
CILRATMNYGGSQGNLIF_CASSPGLLQETQYF	0	0.000365631	0	0	0	0	0
CAATGANNLFF_CASSPRDRPRHNSPLHF	0	0.000365631	0	0	0	0	0
CILRASDNAGNNRKLIW_CASSYSQLYIYEQYF	0	0.000365631	0	0	0	0	0
CAATGEKGSRLTF_CASSASGRTDTQYF	0	0.000365631	0	0	0	0	0
CAATGGFKTIF_CASSIRVGGEVNTEAFF	0	0.000365631	0	0	0	0	0
CAASEGGFFGNEKLTF_CASSQELLGISAGELFF	0	0.000365631	0	0	0	0	0
CAASEGDTGFQKLVF_CASSYGSSYNEQFF	0	0.000365631	0	0	0	0	0
CILNTGNQFYF_CASSLVGSMDSGELFF	0	0.000365631	0	0	0	0	0
CLLGALAGGTSYGKLTF_CSARDFLTGGGGEQYF	0	0.000365631	0	0	0	0	0
CAASWGGGFKTIF_CASSSRLAPPSGDIQYF	0	0.000365631	0	0	0	0	0
CAATPFSDGQKLLF_CASSKYRGDYGYTF	0	0.000365631	0	0	0	0	0
CLLGGRTYSGGGADGLTF_CSGVRGLVNQPQHF	0	0.000365631	0	0	0	0	0
CAASDTNAGKSTF_CASSQLGSYNSPLHF	0	0.000365631	0	0	0	0	0
CAASDSNYQLIW_CASSDSTQGAAGELFF	0	0.000365631	0	0	0	0	0
CAATPNTDKLIF_CASKRSGKDEQYF	0	0.000365631	0	0	0	0	0
CAATPNTGFQKLVF_CASSLRTGLPGELFF	0	0.000365631	0	0	0	0	0
CILKGNAGGTSYGKLTF_CSASQGTLNTEAFF	0	0.000365631	0	0	0	0	0
CAASDNNAGNMLTF_CASSLIHPSQETQYF	0	0.000365631	0	0	0	0	0
CAATSPGGGSQGNLIF_CASSVQQGLTEAFF	0	0.000365631	0	0	0	0	0
CILFLYNQGGKLIF_CASSYSRQGVNQPQHF	0	0.000365631	0	0	0	0	0
CAATYQGGKLIF_CATSDISAAGDNEQFF	0	0.000365631	0	0	0	0	0
CLVGDMTTDKLIF_CSAGTGNNEQFF	0	0.000365631	0	0	0	0	0
CLVGDPAVGFNNDMRF_CASSAGRGVGDEQYF	0	0.000365631	0	0	0	0	0
CAASAYGSQGNLIF_CATGDSPGELFF	0	0.000365631	0	0	0	0	0
CLLGGQGAQKLVF_CASSPAVLAKNIQYF	0	0.000365631	0	0	0	0	0
CAASESNARLMF_CASSLTGRSYEQYF	0	0.000365631	0	0	0	0	0
CILRDLLTSNTGNQFYF_CASTGDSTINEQFF	0	0.000365631	0	0	0	0	0
CAASVRGSNYKLTF_CASSLTLERSYGYTF	0	0.000365631	0	0	0	0	0
CAVSLPSGGSYIPTF_CASTGLGAARGYTF	0	0.000365631	0	0	0	0	0
CILRPFSHAGNNRKLIW_CASSVEAGGSYEQYF	0	0.000365631	0	0	0	0	0
CIVRVPGNYGQNFVF_CASSAEVAGNEQFF	0	0.000365631	0	0	0	0	0
CILRHKLSF_CASSLVGSGVAGNTIYF	0	0.000365631	0	0	0	0	0
CAASGPSGPVGRLAF_CASSLGSGRPYSPLHF	0	0.000365631	0	0	0	0	0
CILRGVQGAQKLVF_CATRGPTYEQYF	0	0.000365631	0	0	0	0	0
CAASSNSGYALNF_CASSRQGGIYGYTF	0	0.000365631	0	0	0	0	0
CAASSPGGSYIPTF_CASSPRANSYEQYF	0	0.000365631	0	0	0	0	0
CILRGLNAGGTSYGKLTF_CASSDHNRGETYGYTF	0	0.000365631	0	0	0	0	0
CAASSRSGGGADGLTF_CSAPLGGQTQYF	0	0.000365631	0	0	0	0	0
CIVRVRPGGGNKLTF_CASSSDTYNEQFF	0	0.000365631	0	0	0	0	0
CAASSSGGYNKLIF_CSVDGKTGYNEQFF	0	0.000365631	0	0	0	0	0
CAASSTPGFQKLVF_CASSRQGNTEAFF	0	0.000365631	0	0	0	0	0
CILRDVSTGGFKTIF_CASSQGRGVSTGELFF	0	0.000365631	0	0	0	0	0
CAASTGGKSTF_CASSYSPGGNNSPLHF	0	0.000365631	0	0	0	0	0
CAASTGTNAGKSTF_CSVTVGGRRDTEAFF	0	0.000365631	0	0	0	0	0
CAASTQGGSEKLVF_CASSSTEFGSGELFF	0	0.000365631	0	0	0	0	0
CAASTSPTGNQFYF_CASTPMGQQNTEAFF	0	0.000365631	0	0	0	0	0
CAASFGYQLIW_CASSTQGYNQPQHF	0	0.000365631	0	0	0	0	0
CIVRVYSGTSYGKLTF_CASNLPPQTRTDTQYF	0	0.000365631	0	0	0	0	0
CAASTVGGGNKLTF_CASSLGDGYEQYF	0	0.000365631	0	0	0	0	0
CILRDPKLTGGFKTIF_CASNNAGGTEAFF	0	0.000365631	0	0	0	0	0
CAASTYFNKFYF_CASSSSTGGSTDTQYF	0	0.000365631	0	0	0	0	0
CAASTYSGGGADGLTF_CASSPLPGDGNSPLHF	0	0.000365631	0	0	0	0	0
CAASVITSGTYKYIF_CASSQDLLRDNEKLFF	0	0.000365631	0	0	0	0	0
CIVSLDRGSTLGRLYF_CASRPVDGDEQYF	0	0.000365631	0	0	0	0	0
CIVSYNKLIF_CASSQVWGAHYEQYF	0	0.000365631	0	0	0	0	0
CAASVMGNQFYF_CASSPTQGFGSPLHF	0	0.000365631	0	0	0	0	0
CILRDMQGAQKLVF_CASSLGVHPRPHQYF	0	0.000365631	0	0	0	0	0
CLVGDYGNARLMF_CATSRDTGTGGGNTIYF	0	0.000365631	0	0	0	0	0
CAYLTQGGSEKLVF_CASSIHRTGDALSGANVLTF	0	0.000365631	0	0	0	0	0
CAEMGYGNKLVF_CASSVGQGDQPQHF	0	0.000365631	0	0	0	0	0
CAAPGDSSYKLIF_CASSLTNRGQSGELFF	0	0.000365631	0	0	0	0	0
CAFIDNNARLMF_CASSQDFGQGWVNQPQHF	0	0.000365631	0	0	0	0	0
CAFIFSNTGNQFYF_CAISESKGTGYTF	0	0.000365631	0	0	0	0	0
CVVSANSGNTPLVF_CASSLIRAYEQYF	0	0.000365631	0	0	0	0	0
CAVTSNQAGTALIF_CASTESPGSTGELFF	0	0.000365631	0	0	0	0	0
CAFIKSQGNLIF_CASSPGLADLANTGELFF	0	0.000365631	0	0	0	0	0
CVVSARSGGYQKVTF_CASSFWGNEQYF	0	0.000365631	0	0	0	0	0
CAFIRRSAGNNRKLIW_CASSFREVGTAYNEQFF	0	0.000365631	0	0	0	0	0
CAVTPSGTYKYIF_CASSLDGGFRQPQHF	0	0.000365631	0	0	0	0	0
CVVSDEAAGNKLTF_CASKLTGLGNQPQHF	0	0.000365631	0	0	0	0	0
CAAKDSNYQLIW_CATLKPVYRGNTEAFF	0	0.000365631	0	0	0	0	0
CAAISRGSGNTGKLIF_CASSLDVGRSNQPQHF	0	0.000365631	0	0	0	0	0
CAVTPGEF_CASSLQGGEKLFF	0	0.000365631	0	0	0	0	0
CAFKEVEYGNKLVF_CSATGGYGYTF	0	0.000365631	0	0	0	0	0
CAVTNSGNTPLVF_CASNNRGRVNQPQHF	0	0.000365631	0	0	0	0	0
CAVTNQAGTALIF_CAIRTGEKGSPLHF	0	0.000365631	0	0	0	0	0
CAFLGYNNNDMRF_CASSLFGTGEQFF	0	0.000365631	0	0	0	0	0
CAFMAAGNTGKLIF_CASSLLGTGNSPLHF	0	0.000365631	0	0	0	0	0
CVVSDLGGGADGLTF_CASSPLLGGGSYEQYF	0	0.000365631	0	0	0	0	0
CVVSDLVDSGGGADGLTF_CASSPVRISQETQYF	0	0.000365631	0	0	0	0	0
CAFMDRDDKIIF_CASGRLWDYGYTF	0	0.000365631	0	0	0	0	0
CAFMILTSNDYKLSF_CASSPRRGRLWEKLFF	0	0.000365631	0	0	0	0	0
CAVTTFGNEKLTF_CSARDGHSGNTIYF	0	0.000365631	0	0	0	0	0
CAVTGSGGYQKVTF_CASRGGGTYEQFF	0	0.000365631	0	0	0	0	0
CVVSAGGTAGNKLTF_CASSQTEGSYNEQFF	0	0.000365631	0	0	0	0	0
CAFGAAGNKLTF_CASSIVSGAGRETQYF	0	0.000365631	0	0	0	0	0
CAETLYNFNKFYF_CASSSDRKNIQYF	0	0.000365631	0	0	0	0	0
CAVVRFNKFYF_CASRRQGSTTYEQYF	0	0.000365631	0	0	0	0	0
CVVPKGGDQAGTALIF_CAWRVRGKGNTEAFF	0	0.000365631	0	0	0	0	0
CVVRFNARLMF_CATSSLQGDEQFF	0	0.000365631	0	0	0	0	0
CAEVYTDKLIF_CSAELMGDRTAYEQYF	0	0.000365631	0	0	0	0	0
CAVVMNSGYSTLTF_CASGWKGNTEAFF	0	0.000365631	0	0	0	0	0
CVVRGGNYQLIW_CASGGQVNTEAFF	0	0.000365631	0	0	0	0	0
CAALNNNAGNMLTF_CASSLFGSAFF	0	0.000365631	0	0	0	0	0
CAVVGSRNRDDKIIF_CASRGWQGQPQHF	0	0.000365631	0	0	0	0	0
CVVRPGGSYIPTF_CASSLGTDWDEKLFF	0	0.000365631	0	0	0	0	0
CAVVFRSLGGATNKLIF_CASSLGQGAYGYTF	0	0.000365631	0	0	0	0	0
CAFAPPGAQKLVF_CSVVRAGDEQYF	0	0.000365631	0	0	0	0	0
CVVSAFNDYKLSF_CASSRDRYEKLFF	0	0.000365631	0	0	0	0	0
CAALEDGNKLVF_CAGLGLGGYTF	0	0.000365631	0	0	0	0	0
CAFATDKLIF_CASSPGQDRFRGYTF	0	0.000365631	0	0	0	0	0
CAALDSNYQLIW_CSARLSGQGAGTQYF	0	0.000365631	0	0	0	0	0
CAALDSGNTPLVF_CASREAGNTEAFF	0	0.000365631	0	0	0	0	0
CAVTYGGATNKLIF_CASRGQIVTGELFF	0	0.000365631	0	0	0	0	0
CAVTVNTNAGKSTF_CASSLSGIGYNEQFF	0	0.000365631	0	0	0	0	0
CAFFTSGTYKYIF_CASSWDEPPGELFF	0	0.000365631	0	0	0	0	0
CVVSAFSNYQLIW_CSASRTGGYETQYF	0	0.000365631	0	0	0	0	0
CAFGLNRDDKIIF_CASSSRGASEAFF	0	0.000365631	0	0	0	0	0
CVVPFSGVYNKLIF_CASSPPGDTQYF	0	0.000365631	0	0	0	0	0
CAFMKGTGTASKLTF_CASRDAGYPLHF	0	0.000365631	0	0	0	0	0
CAVTGLDSWGKLQF_CASSLRQGGSEAFF	0	0.000365631	0	0	0	0	0
CAVSSISGGYNKLIF_CSARVAGEGTEAFF	0	0.000365631	0	0	0	0	0
CVVSSGTYKYIF_CASNPAFTDTQYF	0	0.000365631	0	0	0	0	0
CVVSSYNQGGKLIF_CASSSRSGRQGSTYEQYF	0	0.000365631	0	0	0	0	0
CVVSTGGYNKLIF_CASSPLGQLGNQPQHF	0	0.000365631	0	0	0	0	0
CVVSTYGQNFVF_CASSSLQGATGELFF	0	0.000365631	0	0	0	0	0
CAVSQTGANNLFF_CASSLSVLSGNTIYF	0	0.000365631	0	0	0	0	0
CAFMTPRGAQKLVF_CSARGLLAGSYEQYF	0	0.000365631	0	0	0	0	0
CVVSYTGRRALTF_CASTTGLNTGELFF	0	0.000365631	0	0	0	0	0
CAADSGGYQKVTF_CASSLTPRMDLGGYTF	0	0.000365631	0	0	0	0	0
CAFNAGNNRKLIW_CASRMGNTEAFF	0	0.000365631	0	0	0	0	0
CVVTAKGFQKLVF_CASSQEGSRENTEAFF	0	0.000365631	0	0	0	0	0
CAFPPSGGYNKLIF_CSAVDRGVQETQYF	0	0.000365631	0	0	0	0	0
CVVTGDNAGNMLTF_CASTQSPGLNTEAFF	0	0.000365631	0	0	0	0	0
CAVSPRMDSSYKLIF_CASGLTLQGATNEKLFF	0	0.000365631	0	0	0	0	0
CAFQNYGGSQGNLIF_CASSLGQGVTGANVLTF	0	0.000365631	0	0	0	0	0
CVVTLGDYKLSF_CASSLNQGREQYF	0	0.000365631	0	0	0	0	0
CVVTPPNNAGNMLTF_CATSDVGSNQPQHF	0	0.000365631	0	0	0	0	0
CVVTQGAGGTSYGKLTF_CASSSGQLHSYEQYF	0	0.000365631	0	0	0	0	0
CVVTSGTYKYIF_CASGGVGTDTQYF	0	0.000365631	0	0	0	0	0
CAFRGGADGLTF_CASSYSSGALQPQHF	0	0.000365631	0	0	0	0	0
CVVYGVGDDYKLSF_CASSYSGPHADTQYF	0	0.000365631	0	0	0	0	0
CAAGDNFNKFYF_CASRAQGREGYTF	0	0.000365631	0	0	0	0	0
CVVSDPPGAAGNKLTF_CASSLPGQAWDTQYF	0	0.000365631	0	0	0	0	0
CAAGEDTGRRALTF_CASSLGRGGVEQYF	0	0.000365631	0	0	0	0	0
CAVSVHYTGANSKLTF_CASSVGLRVAEQYF	0	0.000365631	0	0	0	0	0
CAFMKHGGNQFYF_CASGVAETQYF	0	0.000365631	0	0	0	0	0
CAVTGDSNYQLIW_CASSRTTGYGYTF	0	0.000365631	0	0	0	0	0
CAAHYGGSQGNLIF_CASSFSSGANVLTF	0	0.000365631	0	0	0	0	0
CAFMKHSTYGGSQGNLIF_CAISESRADTQYF	0	0.000365631	0	0	0	0	0
CVVSDTGGFKTIF_CASSLEFREAFF	0	0.000365631	0	0	0	0	0
CAVTEVNFGNEKLTF_CASNHRRDSPLHF	0	0.000365631	0	0	0	0	0
CVVSDTLNTGFQKLVF_CASSVARTSAGSEQFF	0	0.000365631	0	0	0	0	0
CAAGTYKYIF_CASSLGTGVSPYEQYF	0	0.000365631	0	0	0	0	0
CAFMKIGGYSTLTF_CASTPGPRNTGELFF	0	0.000365631	0	0	0	0	0
CAVTDSNYQLIW_CASSDSSGGTDTQYF	0	0.000365631	0	0	0	0	0
CAVTDSNYQLIW_CASSDKGQGTDTQYF	0	0.000365631	0	0	0	0	0
CAVTDNNARLMF_CASSVEVWADSGNTIYF	0	0.000365631	0	0	0	0	0
CAAGQVNAGGTSYGKLTF_CASSLKGHTEAFF	0	0.000365631	0	0	0	0	0
CVVSETSGSARQLTF_CASRKASNIDYEQYF	0	0.000365631	0	0	0	0	0
CAVSYYRGSTLGRLYF_CATSGTTGGPYNEQFF	0	0.000365631	0	0	0	0	0
CAFMKPFAGNQFYF_CASSLATGGYNEQFF	0	0.000365631	0	0	0	0	0
CAFMKRDSNYQLIW_CASSPRRKDDSLSGNTIYF	0	0.000365631	0	0	0	0	0
CAVSVSGFQKLVF_CASSFSLGPEETQYF	0	0.000365631	0	0	0	0	0
CAFMKRRTGNQFYF_CASSLNAGRYNEKLFF	0	0.000365631	0	0	0	0	0
CAFMKSGSGTASKLTF_CASSQNPLGTNEKLFF	0	0.000365631	0	0	0	0	0
CAVSVLSSGNTGKLIF_CSASGGGFTDTQYF	0	0.000365631	0	0	0	0	0
CVVSGSFFGGSQGNLIF_CASSPPGTSGRNEQFF	0	0.000365631	0	0	0	0	0
CAETLTGGGNKLTF_CASTSGTRPNQPQHF	0	0.000365631	0	0	0	0	0
CAASMTKAAGNKLTF_CASSVGVGRGDEQFF	0	0.000365631	0	0	0	0	0
CVVNMWGGSQGNLIF_CASRATDDYGYTF	0	0.000365631	0	0	0	0	0
CAESSPRTDKLIF_CASTRQGAPRRANYGYTF	0	0.000365631	0	0	0	0	0
CVVNSPSGGSYIPTF_CSAVGGPSSYNEQFF	0	0.000365631	0	0	0	0	0
CAANDTGTASKLTF_CASSRGTGGDSTNEKLFF	0	0.000365631	0	0	0	0	0
CAESNSKLTF_CASTYPSSGGAGRQYF	0	0.000365631	0	0	0	0	0
CAESYLNSGNTPLVF_CSAPDRDFSGNTIYF	0	0.000365631	0	0	0	0	0
CAANQGGSEKLVF_CASSHGQVEAFF	0	0.000365631	0	0	0	0	0
CAVYGGATNKLIF_CASGFWGENSPLHF	0	0.000365631	0	0	0	0	0
CAYHAGGTSYGKLTF_CASSPPLAVSTDTQYF	0	0.000365631	0	0	0	0	0
CAANLYGGATNKLIF_CASSGGRQGISEPQHF	0	0.000365631	0	0	0	0	0
CAVYSGYALNF_CASKWGRTNTEAFF	0	0.000365631	0	0	0	0	0
CAESGGKLIF_CASSRGRGEQYF	0	0.000365631	0	0	0	0	0
CAWKPGGSEKLVF_CASSLLRASLDEQYF	0	0.000365631	0	0	0	0	0
CVVNMDSNYQLIW_CASSQDLAGGFGSNQPQHF	0	0.000365631	0	0	0	0	0
CAWRYNNARLMF_CASSLAATHSYNEQFF	0	0.000365631	0	0	0	0	0
CAANSWGKLQF_CASSYVKRGFDGYTF	0	0.000365631	0	0	0	0	0
CAVVYGGATNKLIF_CASLQGGLPNEQFF	0	0.000365631	0	0	0	0	0
CAESLNNAGNMLTF_CASSESSGANVLTF	0	0.000365631	0	0	0	0	0
CVVNTDRDDKIIF_CASSSTGTGLFPAFF	0	0.000365631	0	0	0	0	0
CAVWGPRGQGAQKLVF_CASSLARVLTRVPEAFF	0	0.000365631	0	0	0	0	0
CAYDPLNSGNTPLVF_CASRQPINTGELFF	0	0.000365631	0	0	0	0	0
CAETGGATNKLIF_CASLQGVNTEAFF	0	0.000365631	0	0	0	0	0
CVVNPQGKSTLTF_CASSLDRGEQYF	0	0.000365631	0	0	0	0	0
CVVNPSGYSTLTF_CSANREVTGEQYF	0	0.000365631	0	0	0	0	0
CVVNNRVTGGGNKLTF_CASSPQDRWHEQFF	0	0.000365631	0	0	0	0	0
CVVNPYYNQGGKLIF_CASTSYTGELFF	0	0.000365631	0	0	0	0	0
CAVWPGSYQLTF_CASSSAGGSGNTIYF	0	0.000365631	0	0	0	0	0
CVVNLNTGNQFYF_CAWSPPRNQPQHF	0	0.000365631	0	0	0	0	0
CAYGGSQGNLIF_CAIRSGPSSREQYF	0	0.000365631	0	0	0	0	0
CAAMPMTTDSWGKLQF_CASGYNTEAFF	0	0.000365631	0	0	0	0	0
CAETGGFQKLVF_CASSSYRESGELFF	0	0.000365631	0	0	0	0	0
CAESPDSWGKLQF_CASKLSNQPQHF	0	0.000365631	0	0	0	0	0
CAVVSGYSTLTF_CASSISPWEAGGIAYEQYF	0	0.000365631	0	0	0	0	0
CVVNRGAGGGADGLTF_CARGRQGWDPEKLFF	0	0.000365631	0	0	0	0	0
CIVRVGAGTASKLTF_CASSTRGVSYEQYF	0.000678887	0	0	0	0	0	0
CAPGKDSSYKLIF_CASGAGYQETQYF	0.000678887	0	0	0	0	0	0
CVVNDPTGFQKLVF_CASSGKEGQGISYNEQFF	0.000678887	0	0	0	0	0	0
CAPGVRKAAGNKLTF_CASSDGLAETYEQYF	0.000678887	0	0	0	0	0	0
CAVEARDSSYKLIF_CASGLVRETQYF	0.000678887	0	0	0	0	0	0
CVVSGHSGGYNKLIF_CASSLRPLKDTGELFF	0.000678887	0	0	0	0	0	0
CIVRVPAGGTSYGKLTF_CASRLTGGGETQYF	0.000678887	0	0	0	0	0	0
CVVNPQGNTPLVF_CASSLGQNQPQHF	0.000678887	0	0	0	0	0	0
CVVSGGYNKLIF_CSARQPGAGNQPQHF	0.000678887	0	0	0	0	0	0
CATDISGGSYIPTF_CSARTRDSRYEQYF	0.000678887	0	0	0	0	0	0
CVVSETGTASKLTF_CASSPPRRGPNTGELFF	0.000678887	0	0	0	0	0	0
CATASTTSGTYKYIF_CASSSRSDTEAFF	0.000678887	0	0	0	0	0	0
CAVEDPLYNFNKFYF_CASSEESGSYEQYF	0.000678887	0	0	0	0	0	0
CIVRVGTGGGNKLTF_CASMDRGYYNSPLHF	0.000678887	0	0	0	0	0	0
CAPEGAAGNKLTF_CASSLDSGSTTRQFF	0.000678887	0	0	0	0	0	0
CAVEDQASGTYKYIF_CASIAGQGYYGYTF	0.000678887	0	0	0	0	0	0
CAPFNDYKLSF_CASSLGGRRIKNTGELFF	0.000678887	0	0	0	0	0	0
CAVEEGYEGQNFVF_CASSPYLGRGQFF	0.000678887	0	0	0	0	0	0
CAVEDVNTGFQKLVF_CSARVAGYTEAFF	0.000678887	0	0	0	0	0	0
CAVEDRRGYQKVTF_CASSLGPPDQPQHF	0.000678887	0	0	0	0	0	0
CIVRVGGSARQLTF_CASSLGAYNSPLHF	0.000678887	0	0	0	0	0	0
CIVRVMYSGGGADGLTF_CASRDGWDLITDTQYF	0.000678887	0	0	0	0	0	0
CAPLGDYKLSF_CASSYEGGGRKGSTQYF	0.000678887	0	0	0	0	0	0
CATDPHTGTASKLTF_CASSPGGYEQYF	0.000678887	0	0	0	0	0	0
CIVRVPPRGYNKLIF_CASSLTSGGPSTGELFF	0.000678887	0	0	0	0	0	0
CVVSDSGPSGTYKYIF_CASSNTRPYEQYF	0.000678887	0	0	0	0	0	0
CATDRGGTSYGKLTF_CSARGSGSQPQHF	0.000678887	0	0	0	0	0	0
CIVSATGFQKLVF_CASSQEGRQGGYGYTF	0.000678887	0	0	0	0	0	0
CVVSDRRGYNKLIF_CATGPTNEKLFF	0.000678887	0	0	0	0	0	0
CIVSGYAGGTSYGKLTF_CASSYEKRAPAKNIQYF	0.000678887	0	0	0	0	0	0
CIVSHSGSARQLTF_CASSQETSRQYF	0.000678887	0	0	0	0	0	0
CAPQGTGGYNKLIF_CASSLGQGAYEQYF	0.000678887	0	0	0	0	0	0
CVVSDQFGNEKLTF_CASSRDRAMGNEQFF	0.000678887	0	0	0	0	0	0
CAPQNNDMRF_CSVAPGADQPQHF	0.000678887	0	0	0	0	0	0
CAPQPLGNQAGTALIF_CASSPLITGGDEAFF	0.000678887	0	0	0	0	0	0
CAVDRGDDKIIF_CASSRPGLKSYEQYF	0.000678887	0	0	0	0	0	0
CVVNAGNMLTF_CASSQDTGGPVGTQYF	0.000678887	0	0	0	0	0	0
CVVNAGGTDKLIF_CASSFGGGGSNQPQHF	0.000678887	0	0	0	0	0	0
CIVSYNTDKLIF_CATSGTETYEQYF	0.000678887	0	0	0	0	0	0
CAVDRDRDDKIIF_CASSLVLGRSSGNTIYF	0.000678887	0	0	0	0	0	0
CAVDTANDYKLSF_CASSPSYEQYF	0.000678887	0	0	0	0	0	0
CATDPTGANSKLTF_CASTRGRDNEQFF	0.000678887	0	0	0	0	0	0
CAVDTGGFKTIF_CASSPGQGNQPQHF	0.000678887	0	0	0	0	0	0
CVVSDSSYKLIF_CASSVPGQGENYGYTF	0.000678887	0	0	0	0	0	0
CIVRVPSATNKLIF_CASSRTGGYTEAFF	0.000678887	0	0	0	0	0	0
CAPLTRDSSYKLIF_CASSQVTFRFKETQYF	0.000678887	0	0	0	0	0	0
CVVSERISFQKLVF_CASSSLRAGPGGNQPQHF	0.000678887	0	0	0	0	0	0
CAVDYTTGGFKTIF_CASSYSIPRTASYEQYF	0.000678887	0	0	0	0	0	0
CAVDYGNNRLAF_CASSSRVYTDTQYF	0.000678887	0	0	0	0	0	0
CIVRVDRKTSYDKVIF_CASSYSTGSLNTEAFF	0.000678887	0	0	0	0	0	0
CIVRVVGANSKLTF_CASSYEGFVNSPLHF	0.000678887	0	0	0	0	0	0
CAVEAGEINKFYF_CASSGLAGGLYNEQFF	0.000678887	0	0	0	0	0	0
CVVNPSGSGYNKLIF_CASSLAGKIPDTQYF	0.000678887	0	0	0	0	0	0
CIVRVVGNEKLTF_CASSPGPLKFEQYF	0.000678887	0	0	0	0	0	0
CAVDVQGAQKLVF_CASSLGPLTEEQYF	0.000678887	0	0	0	0	0	0
CIVRVVRGTYKYIF_CAIGRRQGGQETQYF	0.000678887	0	0	0	0	0	0
CAPNTGNQFYF_CASSFRGSMNTEAFF	0.000678887	0	0	0	0	0	0
CIVRVVRQGGKLIF_CSARNRAAGWDEQFF	0.000678887	0	0	0	0	0	0
CIVRVWGAGGTSYGKLTF_CASSLRTGYGGYTF	0.000678887	0	0	0	0	0	0
CIVRVYGNKLVF_CASSLVASGEEETQYF	0.000678887	0	0	0	0	0	0
CIVRVVGGNTPLVF_CASSHRLVGMGTQYF	0.000678887	0	0	0	0	0	0
CIVRVASLGSSGSARQLTF_CSARGQGAETQYF	0.000678887	0	0	0	0	0	0
CVVPDSGGGADGLTF_CASSGRGLAGGHNEQFF	0.000678887	0	0	0	0	0	0
CVVSGITMRF_CASPTLGTEEVGNTGELFF	0.000678887	0	0	0	0	0	0
CAVGAQGSQGNLIF_CASSFRGGRGEQFF	0.000678887	0	0	0	0	0	0
CVVTGNTGGFKTIF_CASSPPGYTEAFF	0.000678887	0	0	0	0	0	0
CATDDVNSGYSTLTF_CASSLEGGAVNEQFF	0.000678887	0	0	0	0	0	0
CATDFNQAGTALIF_CASSSNRVWNSPLHF	0.000678887	0	0	0	0	0	0
CIVRGISNFGNEKLTF_CASSPRPSYGAGGQPQHF	0.000678887	0	0	0	0	0	0
CATDALGSQGNLIF_CASSPPGQGIEFF	0.000678887	0	0	0	0	0	0
CVVNIPFRAGNTGKLIF_CASSFMEGSTEAFF	0.000678887	0	0	0	0	0	0
CAVGALGDKIIF_CSARDWSAGGNTIYF	0.000678887	0	0	0	0	0	0
CAVGALDGQKLLF_CAWSVGGVYTIYF	0.000678887	0	0	0	0	0	0
CAVGALANAGGTSYGKLTF_CASSHGREVSYEQYF	0.000678887	0	0	0	0	0	0
CAVGAIKIIF_CASSPFEGNTEAFF	0.000678887	0	0	0	0	0	0
CIVRGMDSSYKLIF_CASSMAGVKGAFF	0.000678887	0	0	0	0	0	0
CIVRGRAGGTSYGKLTF_CASSFRGQPNSPLHF	0.000678887	0	0	0	0	0	0
CAVGAGGNKLVF_CASSIDREETQYF	0.000678887	0	0	0	0	0	0
CAMSSPQGGSEKLVF_CASSLGPGELFF	0.000678887	0	0	0	0	0	0
CIVRKRTSGSRLTF_CASSLEGTYSGNTIYF	0.000678887	0	0	0	0	0	0
CVVNHDYKLSF_CSVEGTEEYNEQFF	0.000678887	0	0	0	0	0	0
CATDARGGGADGLTF_CAISEKTGHTEAFF	0.000678887	0	0	0	0	0	0
CVVNGKAGSYQLTF_CASSLGGSSGANVLTF	0.000678887	0	0	0	0	0	0
CATDDTGFQKLVF_CASSLLASGETQYF	0.000678887	0	0	0	0	0	0
CAVGAQKLVF_CSARIPGQVNSPLHF	0.000678887	0	0	0	0	0	0
CAMSLDSNYQLIW_CASSLWKVRSTDTQYF	0.000678887	0	0	0	0	0	0
CIVRAPRPGTALIF_CASLRTGGTGELFF	0.000678887	0	0	0	0	0	0
CAVGATHLTGGGNKLTF_CASLADRVMNTEAFF	0.000678887	0	0	0	0	0	0
CAVGASARLMF_CASSPLSGRSYNEQFF	0.000678887	0	0	0	0	0	0
CATDDNQAGTALIF_CASSDGGGYTF	0.000678887	0	0	0	0	0	0
CVVTTYGNKLVF_CASSLAGGPSGELFF	0.000678887	0	0	0	0	0	0
CVVNLKNTGTASKLTF_CASSSTGYEQYF	0.000678887	0	0	0	0	0	0
CVVTSTSGTYKYIF_CASSRTGSQQTQYF	0.000678887	0	0	0	0	0	0
CAVGARYNTDKLIF_CASRDLKAGNTIYF	0.000678887	0	0	0	0	0	0
CAVGARTGNQFYF_CASSLELAGVHTGELFF	0.000678887	0	0	0	0	0	0
CVVTQNYGGSQGNLIF_CASSNRGLYEQYF	0.000678887	0	0	0	0	0	0
CAVGARSDGQKLLF_CASSLSAKAFF	0.000678887	0	0	0	0	0	0
CAMSPHGNNRLAF_CASSDPASANYGYTF	0.000678887	0	0	0	0	0	0
CVVNLPTGGFKTIF_CASSQMRGGPDQYF	0.000678887	0	0	0	0	0	0
CAVGARGYQKVTF_CASSPPGGPSTFYTEAFF	0.000678887	0	0	0	0	0	0
CATDARTSYDKVIF_CASSYPRQGGDTEAFF	0.000678887	0	0	0	0	0	0
CAMSPRPGNQFYF_CASSRDNSYEQYF	0.000678887	0	0	0	0	0	0
CVVTPPGYSSASKIIF_CATSEPGDGYTF	0.000678887	0	0	0	0	0	0
CATDGTGGFKTIF_CASSIPQGAGNTIYF	0.000678887	0	0	0	0	0	0
CVVSVYGNNRLAF_CASTHHRTGNTEAFF	0.000678887	0	0	0	0	0	0
CIVRLPRDNYGQNFVF_CASSLVTAMNTEAFF	0.000678887	0	0	0	0	0	0
CAVERNYQLIW_CASSYRTGGIKETQYF	0.000678887	0	0	0	0	0	0
CAMYPGSARQLTF_CASSFRDRGFYGYTF	0.000678887	0	0	0	0	0	0
CIVRVAGGYGGSQGNLIF_CASSSPGTVKNIQYF	0.000678887	0	0	0	0	0	0
CATDAGGNTPLVF_CASSLNRVHRAQHF	0.000678887	0	0	0	0	0	0
CAVENLVYSGGGADGLTF_CASRQRVTGELFF	0.000678887	0	0	0	0	0	0
CIVRVALGQGGKLIF_CASSSWWQGVDTQYF	0.000678887	0	0	0	0	0	0
CAVELADRGSTLGRLYF_CASRGGSTTEAFF	0.000678887	0	0	0	0	0	0
CANEPMDSSYKLIF_CASSFNLGTEAFF	0.000678887	0	0	0	0	0	0
CAVEGYGGATNKLIF_CASSPGQGAYDTQYF	0.000678887	0	0	0	0	0	0
CVVSGSWDDKIIF_CALESGGELFF	0.000678887	0	0	0	0	0	0
CANGLFQGQNFVF_CASNGDPYNEQFF	0.000678887	0	0	0	0	0	0
CANRGGSYIPTF_CASMVSRSYEQYF	0.000678887	0	0	0	0	0	0
CIVRVARRDFGNEKLTF_CSARDTGTGWYNEQFF	0.000678887	0	0	0	0	0	0
CANYNDYKLSF_CASGTGNTYEQYF	0.000678887	0	0	0	0	0	0
CVVSGRSGANNLFF_CASSSSSSYEQYF	0.000678887	0	0	0	0	0	0
CATDGHGGATNKLIF_CASSPRDRGRGEQYF	0.000678887	0	0	0	0	0	0
CIVRVASGLNNAGNMLTF_CASSVVLGAGYTF	0.000678887	0	0	0	0	0	0
CVVSREGANNLFF_CASSKDSYNEQFF	0.000678887	0	0	0	0	0	0
CAVGAAGNQFYF_CASSILGQGGAGELFF	0.000678887	0	0	0	0	0	0
CAMTSSGSARQLTF_CASSQERVIPRFF	0.000678887	0	0	0	0	0	0
CVVSRTSGTYKYIF_CASSQQDTPSFYEQYF	0.000678887	0	0	0	0	0	0
CATDGEGAQKLVF_CASSQQGRNTIYF	0.000678887	0	0	0	0	0	0
CVVSTYRQGAQKLVF_CASRDQGLARETQYF	0.000678887	0	0	0	0	0	0
CATDGFKTIF_CASSLGRASNEQFF	0.000678887	0	0	0	0	0	0
CVVNMVGGTSYGKLTF_CASSLALGELETQYF	0.000678887	0	0	0	0	0	0
CAVFNAGNNRKLIW_CASSGAGAADTQYF	0.000678887	0	0	0	0	0	0
CIVRPAYSGNTGKLIF_CASSLRRTIQTYEQYF	0.000678887	0	0	0	0	0	0
CAMSYKAAGNKLTF_CASGWTGTYNEQFF	0.000678887	0	0	0	0	0	0
CAMSYYGQNFVF_CASTPRQRPYEQYF	0.000678887	0	0	0	0	0	0
CAMTFFSGGYQKVTF_CASSQEGLRYNEQYF	0.000678887	0	0	0	0	0	0
CVVNEWYSSASKIIF_CASSYSLTSPSNEQFF	0.000678887	0	0	0	0	0	0
CIVRQSYNTDKLIF_CRASLAGAAYEQYF	0.000678887	0	0	0	0	0	0
CAVEVGGYQKVTF_CASSLGSEAFF	0.000678887	0	0	0	0	0	0
CIVRTSYNQGGKLIF_CASSIRTIQGGYTF	0.000678887	0	0	0	0	0	0
CAMTISYNTDKLIF_CASSVQGQMSGNTIYF	0.000678887	0	0	0	0	0	0
CVVSSGNTGKLIF_CSIDLRSNTEAFF	0.000678887	0	0	0	0	0	0
CAVETGGSYIPTF_CASSSRQGIGNQPQHF	0.000678887	0	0	0	0	0	0
CVVNEAGSSYKLIF_CASSPRRGRETQYF	0.000678887	0	0	0	0	0	0
CAVERSDYKLSF_CATSPPPGGFTYEQYF	0.000678887	0	0	0	0	0	0
CVVSDNAVGYQKVTF_CASSLVGGISYEQYF	0.000678887	0	0	0	0	0	0
CAPRNNNARLMF_CASSLSRTSNEQYF	0.000678887	0	0	0	0	0	0
CIVTKVNSGYALNF_CASSLRSAGAQSSGNTIYF	0.000678887	0	0	0	0	0	0
CATTPYNDMRF_CASRFDRGRGGANVLTF	0.000678887	0	0	0	0	0	0
CVVNYGQNFVF_CSARVPGASADTQYF	0.000678887	0	0	0	0	0	0
CVVIRDNYGQNFVF_CASTARTNYEQYF	0.000678887	0	0	0	0	0	0
CLVGVWGANNLFF_CASSQDGQGTETQYF	0.000678887	0	0	0	0	0	0
CATDYGNNRLAF_CASTIREQRRELFF	0.000678887	0	0	0	0	0	0
CATSASGGYNKLIF_CATSPAGNQPQHF	0.000678887	0	0	0	0	0	0
CLVPGSGGYQKVTF_CASSVGTGNSFSEAFF	0.000678887	0	0	0	0	0	0
CLVGSPLSGSARQLTF_CASSRTGGFQSYYEQYF	0.000678887	0	0	0	0	0	0
CATSASGGYNKLIF_CASSLGVPPDTQYF	0.000678887	0	0	0	0	0	0
CASSMYSGGGADGLTF_CASSQDKGLITGNEQFF	0.000678887	0	0	0	0	0	0
CASGESNYQLIW_CASSQEAGALNTIYF	0.000678887	0	0	0	0	0	0
CMFPSGGYQKVTF_CASSLTTGTNEKLFF	0.000678887	0	0	0	0	0	0
CATRREAAGNKLTF_CASRQRDNQPQHF	0.000678887	0	0	0	0	0	0
CASGGGGSYIPTF_CASSLLPSGRPDTQYF	0.000678887	0	0	0	0	0	0
CVVSADFGNEKLTF_CASTWGSVYEQYF	0.000678887	0	0	0	0	0	0
CVVRRNSGNTPLVF_CASVTSAADTQYF	0.000678887	0	0	0	0	0	0
CASDTNDYKLSF_CAISQDGNTEAFF	0.000678887	0	0	0	0	0	0
CATDVYNQGGKLIF_CASSYSGSYNQPQHF	0.000678887	0	0	0	0	0	0
CATVDYKLSF_CASSISGTGETQYF	0.000678887	0	0	0	0	0	0
CASDDYGGATNKLIF_CASSQQIGTGETQYF	0.000678887	0	0	0	0	0	0
CARSGGNNRLAF_CASSPGIGAWSNQPQHF	0.000678887	0	0	0	0	0	0
CAVAARDGNNRLAF_CASSLISGQGRETQYF	0.000678887	0	0	0	0	0	0
CLVGLKNSNSGYALNF_CASSQDSPTRDYEQYF	0.000678887	0	0	0	0	0	0
CATVYYTGANSKLTF_CASSQLGGNQPQHF	0.000678887	0	0	0	0	0	0
CATVVTGGGNKLTF_CASSFGGRAGNTIYF	0.000678887	0	0	0	0	0	0
CLVGPKARVIYNQGGKLIF_CASSPEEGQGYEQYF	0.000678887	0	0	0	0	0	0
CATVRGAQKLVF_CASSLVRSLGPTNYGYTF	0.000678887	0	0	0	0	0	0
CVVSAGAAGNKLTF_CASSERGYEQYF	0.000678887	0	0	0	0	0	0
CASSVGTGANNLFF_CASSSILASETQYF	0.000678887	0	0	0	0	0	0
CVVKGSNYQLIW_CASSADRVTGYF	0.000678887	0	0	0	0	0	0
CLVGPMEYGNKLVF_CASSGLGQSSYNSPLHF	0.000678887	0	0	0	0	0	0
CLVGRGKLVF_CASSLEPKYEQYF	0.000678887	0	0	0	0	0	0
CVVISSGGFKTIF_CASSRLAGVTGELFF	0.000678887	0	0	0	0	0	0
CATVLNTGNQFYF_CASSLYGTYEQYF	0.000678887	0	0	0	0	0	0
CLVGSGYSTLTF_CASSFDRALMNTEAFF	0.000678887	0	0	0	0	0	0
CVVNVGLRDSGYALNF_CASSRRPSGKVDTQYF	0.000678887	0	0	0	0	0	0
CATDVSNAGNNRKLIW_CASSSTGTRNYNEQFF	0.000678887	0	0	0	0	0	0
CASGTYKYIF_CASSLSTGGPNTGELFF	0.000678887	0	0	0	0	0	0
CATREGNEKLTF_CASSMGREETQYF	0.000678887	0	0	0	0	0	0
CASRTPLRNSGNTPLVF_CASSHHSGKEVSGNTIYF	0.000678887	0	0	0	0	0	0
CASIQGAQKLVF_CASSEYGRIGYTF	0.000678887	0	0	0	0	0	0
CASNSWGKLQF_CASSRMTSGQETQYF	0.000678887	0	0	0	0	0	0
CVKGSNYQLIW_CASSHREIGGYTF	0.000678887	0	0	0	0	0	0
CVLNSGGYQKVTF_CASSISNQPQHF	0.000678887	0	0	0	0	0	0
CATHSYSGNTGKLIF_CASSPGQMNTEAFF	0.000678887	0	0	0	0	0	0
CVVREGDDMRF_CASGFIGPINQPQHF	0.000678887	0	0	0	0	0	0
CVVRAGGYNKLIF_CASSLAVGTNEKLFF	0.000678887	0	0	0	0	0	0
CVPRSGTSYGKLTF_CSAYRTGGRNQPQHF	0.000678887	0	0	0	0	0	0
CVTGFQKLVF_CASSPGNQPQHF	0.000678887	0	0	0	0	0	0
CVTRGATNKLIF_CASSEMAPFGETQYF	0.000678887	0	0	0	0	0	0
CASQGGSEKLVF_CASSPTRGTQYF	0.000678887	0	0	0	0	0	0
CASRDDKIIF_CASSLVAGRSEKLFF	0.000678887	0	0	0	0	0	0
CVVPGNTGKLIF_CASKAQSSNQPQHF	0.000678887	0	0	0	0	0	0
CASQRWGQNFVF_CASSTLARGSWEQFF	0.000678887	0	0	0	0	0	0
CATGGTSYGKLTF_CASSYSGLGFYEQYF	0.000678887	0	0	0	0	0	0
CVVARRDDKIIF_CASTDARATGELFF	0.000678887	0	0	0	0	0	0
CVVDNAGNMLTF_CSALRGLYEQYF	0.000678887	0	0	0	0	0	0
CATGLIQGAQKLVF_CASSLGPNTEAFF	0.000678887	0	0	0	0	0	0
CATGDGETSGSRLTF_CASNPRRGDGYTF	0.000678887	0	0	0	0	0	0
CVVKGYSSASKIIF_CASSAGGGLHITIYF	0.000678887	0	0	0	0	0	0
CVGTGGYQKVTF_CASSLTSGAQYEQYF	0.000678887	0	0	0	0	0	0
CVGLNARLMF_CASSLGQAYEQYF	0.000678887	0	0	0	0	0	0
CASRGSARQLTF_CASSDRGPLAPRSGYTF	0.000678887	0	0	0	0	0	0
CVVRKENAGNMLTF_CASSSGRINQPQHF	0.000678887	0	0	0	0	0	0
CASRETGNQFYF_CSARSVLSSYNEQFF	0.000678887	0	0	0	0	0	0
CTLVGGGGNKLTF_CASSSDRGSNTEAFF	0.000678887	0	0	0	0	0	0
CASKAAGNKLTF_CASSPTGTGNQPQHF	0.000678887	0	0	0	0	0	0
CVAMNSGYSTLTF_CATSGVGTSGRGEQFF	0.000678887	0	0	0	0	0	0
CASKSSRDTGRRALTF_CATSRRADSNQETQYF	0.000678887	0	0	0	0	0	0
CVVRHGGGSYIPTF_CASSQGGTLNEQFF	0.000678887	0	0	0	0	0	0
CASMNTGNQFYF_CASSFFLGVTGELFF	0.000678887	0	0	0	0	0	0
CVFWGSNYQLIW_CASSQGRDSNQPQHF	0.000678887	0	0	0	0	0	0
CATNQGGGNKLTF_CASKGLAGVGTGELFF	0.000678887	0	0	0	0	0	0
CASNMEYGNKLVF_CASSPGTSGTDTDTQYF	0.000678887	0	0	0	0	0	0
CATFTSGTYKYIF_CASSLERGPEAFF	0.000678887	0	0	0	0	0	0
CATGAYSGAGSYQLTF_CASSSLAPGAQYF	0.000678887	0	0	0	0	0	0
CVGGGGADGLTF_CASSPTGTSGWGANEQFF	0.000678887	0	0	0	0	0	0
CATLYLSDKLIF_CAVTTGKYGYTF	0.000678887	0	0	0	0	0	0
CATLPGSARQLTF_CASSIGTGLVGDTQYF	0.000678887	0	0	0	0	0	0
CVGSGGSYIPTF_CATRTGETGELFF	0.000678887	0	0	0	0	0	0
CAVDQTGSQGNLIF_CATSRGAGGPYEQYF	0.000678887	0	0	0	0	0	0
CAVADTGNQFYF_CASSRRSGSYANTGELFF	0.000678887	0	0	0	0	0	0
CLVGGSNNNDMRF_CASSDPRDHSTDTQYF	0.000678887	0	0	0	0	0	0
CVVNRRSGTYKYIF_CASSQWTGALNEQFF	0.000678887	0	0	0	0	0	0
CVVYSGGGADGLTF_CASRNRVSSYNEQFF	0.000678887	0	0	0	0	0	0
CATAIIQGAQKLVF_CATSGYDGNTIYF	0.000678887	0	0	0	0	0	0
CATDRNNARLMF_CASSSDRVPDTQYF	0.000678887	0	0	0	0	0	0
CLPTPYNQGGKLIF_CASSLKGGQKLDTIYF	0.000678887	0	0	0	0	0	0
CVVNSIGFGNVLHC_CASSSFSGGTDTQYF	0.000678887	0	0	0	0	0	0
CLVADVSGNTGKLIF_CASSITGGVRTEAFF	0.000678887	0	0	0	0	0	0
CAPWNNNARLMF_CASPAGGGYGYTF	0.000678887	0	0	0	0	0	0
CAVDGGATNKLIF_CASSHPVWSYEQYF	0.000678887	0	0	0	0	0	0
CVVSDGYNKLIF_CASSELVNTIYF	0.000678887	0	0	0	0	0	0
CAVDAYGQNFVF_CASSLLAGTGELFF	0.000678887	0	0	0	0	0	0
CLVGAQRGTDKLIF_CASSSRDRGWEQYF	0.000678887	0	0	0	0	0	0
CAPYNTNAGKSTF_CASSPSRDSRAKNIQYF	0.000678887	0	0	0	0	0	0
CLVGAYSGAGSYQLTF_CASSARTVEGHTEAFF	0.000678887	0	0	0	0	0	0
CAVDAGKSTF_CASSLTEGESSYEQYF	0.000678887	0	0	0	0	0	0
CAVDAETSGSRLTF_CATSRDPWVDSKNIQYF	0.000678887	0	0	0	0	0	0
CAVDEYTDKLIF_CASSQSTGNNIQYF	0.000678887	0	0	0	0	0	0
CAVDIINKLVF_CSARVDRGDTEAFF	0.000678887	0	0	0	0	0	0
CAVDILSYSGAGSYQLTF_CASSIHPGLAQQYF	0.000678887	0	0	0	0	0	0
CLLGAALFGNEKLTF_CASPPGPSGANVLTF	0.000678887	0	0	0	0	0	0
CAPREGGATNKLIF_CSVERQGRYNEQFF	0.000678887	0	0	0	0	0	0
CIVTREGGANNLFF_CSAYAQAEQFF	0.000678887	0	0	0	0	0	0
CVVSDLWEGNNARLMF_CASSLNKGIEAFF	0.000678887	0	0	0	0	0	0
CATAPYAGGTSYGKLTF_CASSQDWGYASDTQYF	0.000678887	0	0	0	0	0	0
CASRAQTGANNLFF_CASSRAGRNQPQHF	0.000678887	0	0	0	0	0	0
CAVDQGGKLIF_CASSDRDRPSYEQYF	0.000678887	0	0	0	0	0	0
CAVDPNTLLNRDDKIIF_CASREGYSNQPQHF	0.000678887	0	0	0	0	0	0
CIVTYNTDKLIF_CASSFPSGGREQYF	0.000678887	0	0	0	0	0	0
CAVDPNRNQFYF_CASSRQGNQPQHF	0.000678887	0	0	0	0	0	0
CAVDNYGQNFVF_CANSGPGIDEQYF	0.000678887	0	0	0	0	0	0
CAPSGSARQLTF_CASSYPTGNKNIQYF	0.000678887	0	0	0	0	0	0
CAPVEAGSYQLTF_CASSFLLGTGGNEQFF	0.000678887	0	0	0	0	0	0
CAVDNPLTGNQFYF_CASSSLIYGTGADNSPLHF	0.000678887	0	0	0	0	0	0
CAVDNDYKLSF_CASILDAAQWTEAFF	0.000678887	0	0	0	0	0	0
CATALSGGYNKLIF_CASMGGSSYNEQFF	0.000678887	0	0	0	0	0	0
CVVSDLGFGNEKLTF_CASGREQFF	0.000678887	0	0	0	0	0	0
CATALNTGGFKTIF_CASSNSGKSYEQYF	0.000678887	0	0	0	0	0	0
CAVCSGNTGKLIF_CASSWGQVTTNTGELFF	0.000678887	0	0	0	0	0	0
CVVSDGLGYSTLTF_CASSFIGSTYEQYF	0.000678887	0	0	0	0	0	0
CAVCGSNYKLTF_CASSSFRGVSYNEQFF	0.000678887	0	0	0	0	0	0
CLVGDAYGNQFYF_CASSQGTAFGVDTQYF	0.000678887	0	0	0	0	0	0
CAVAPIGRLMF_CAWRGGTEAFF	0.000678887	0	0	0	0	0	0
CARGTKDYKLSF_CASSNYPGQHF	0.000678887	0	0	0	0	0	0
CAVAPGSGNTGKLIF_CASSYRTSGANVLTF	0.000678887	0	0	0	0	0	0
CVVLDRAAGNKLTF_CASSSTGGTTYEQYF	0.000678887	0	0	0	0	0	0
CVVSAQARLMF_CASSPGNEQYF	0.000678887	0	0	0	0	0	0
CAVANYGGATNKLIF_CASSLVLNTDTQYF	0.000678887	0	0	0	0	0	0
CVVKRDSGYALNF_CASSSGSSYEQYF	0.000678887	0	0	0	0	0	0
CARNTGNQFYF_CASSPLRQGALSTEAFF	0.000678887	0	0	0	0	0	0
CARRDDKIIF_CASSIAGQGLSSGANVLTF	0.000678887	0	0	0	0	0	0
CASTKETSGSRLTF_CASSQGKVVNEKLFF	0.000678887	0	0	0	0	0	0
CVVSAKLNTGFQKLVF_CASSQEGGRWGYEQYF	0.000678887	0	0	0	0	0	0
CVVSAIHSGYALNF_CASNSRTTDTQYF	0.000678887	0	0	0	0	0	0
CVVSAGNAGNMLTF_CASSRTTADDTQYF	0.000678887	0	0	0	0	0	0
CASTGFQKLVF_CASSLAAGPNTGELFF	0.000678887	0	0	0	0	0	0
CAVAGSGSRLTF_CASSQLGWTGGNEKLFF	0.000678887	0	0	0	0	0	0
CLVGEYNNNDMRF_CASSRQGHGYGYTF	0.000678887	0	0	0	0	0	0
CARRNAGNMLTF_CSGIGDRVVGNWDTQYF	0.000678887	0	0	0	0	0	0
CAVAQGGSEKLVF_CASSQPQGNYGYTF	0.000678887	0	0	0	0	0	0
CAVAGANSKLTF_CSARDATSQETQYF	0.000678887	0	0	0	0	0	0
CARGGYNKLIF_CASSLKRLEGGRDYEQYF	0.000678887	0	0	0	0	0	0
CLVGDTGFQKLVF_CAIRNRDFLSGANVLTF	0.000678887	0	0	0	0	0	0
CAVAYTGTASKLTF_CASSLSRGLSGTDTQYF	0.000678887	0	0	0	0	0	0
CVVNSNSGNTPLVF_CAWSADYSGEQYF	0.000678887	0	0	0	0	0	0
CLVGDGLFTDIF_CASSVEGVGSPLHF	0.000678887	0	0	0	0	0	0
CVVSDDAGNMLTF_CASSFFGGQPQHF	0.000678887	0	0	0	0	0	0
CAVASYNTDKLIF_CASSQARGPLQYF	0.000678887	0	0	0	0	0	0
CLVGDITGGGNKLTF_CSASPWGVEQYF	0.000678887	0	0	0	0	0	0
CVVSAYSSASKIIF_CASSSEPGLAGARRAYEQYF	0.000678887	0	0	0	0	0	0
CASTTGFQKLVF_CASSRGLPWGYTF	0.000678887	0	0	0	0	0	0
CVVNLGTNTNAGKSTF_CASSLRGRGAETQYF	0.000678887	0	0	0	0	0	0
CLVGDPFYGGATNKLIF_CASSLQTGASYEQYF	0.000678887	0	0	0	0	0	0
CLVGDPGFQKLVF_CASSPGQGLKLFF	0.000678887	0	0	0	0	0	0
CARGEGRLMF_CASSPLQGGYTEAFF	0.000678887	0	0	0	0	0	0
CLVGDRAGNNRKLIW_CASSPKDRRNTEAFF	0.000678887	0	0	0	0	0	0
CAVASRGNTPLVF_CASSLDSPNTEAFF	0.000678887	0	0	0	0	0	0
CLVGDRNNARLMF_CASSQDRLVQGTYNEQFF	0.000678887	0	0	0	0	0	0
CLVGDSGGFKTIF_CASSYSGRSGELFF	0.000678887	0	0	0	0	0	0
CAVARTSYGKLTF_CASSLGGYEQYF	0.000678887	0	0	0	0	0	0
CAVAREGAGNNRKLIW_CASSSSGTAKETQYF	0.000678887	0	0	0	0	0	0
CVVSATGGFKTIF_CASSRQAQDTQYF	0.000678887	0	0	0	0	0	0
CILRPPIYNQGGKLIF_CASSLEFRGRSSGANVLTF	0.000678887	0	0	0	0	0	0
CAVGEIQTGNQFYF_CASSLGQGRPGYTF	0.000678887	0	0	0	0	0	0
CAVRHPGANNLFF_CASSQRGFRGGNTIYF	0.000678887	0	0	0	0	0	0
CAVWAWAGNNRKLIW_CASSSSGNEQFF	0.000678887	0	0	0	0	0	0
CAVRGYNARLMF_CASSQYLEQFF	0.000678887	0	0	0	0	0	0
CAVRGYGQNFVF_CAWSGIGDTQYF	0.000678887	0	0	0	0	0	0
CAVRGVQGAQKLVF_CASSYFSRQGASPLHF	0.000678887	0	0	0	0	0	0
CAVWDSNYQLIW_CASSSIPGSGDTQYF	0.000678887	0	0	0	0	0	0
CAVRGVHHSGAGSYQLTF_CASRAHGAGGGELFF	0.000678887	0	0	0	0	0	0
CAVRGSTLGRLYF_CASGFQGHPQPQHF	0.000678887	0	0	0	0	0	0
CAVWSASKIIF_CASSLARGASYEQYF	0.000678887	0	0	0	0	0	0
CAVRGQAGTALIF_CASRPGTGALVYQPQHF	0.000678887	0	0	0	0	0	0
CAVRGNNAGNMLTF_CASSLVSGALNEQFF	0.000678887	0	0	0	0	0	0
CAVYNQGGKLIF_CSVRATGTQDGYTF	0.000678887	0	0	0	0	0	0
CAVRHTSGSRLTF_CASTSGGIGSYGYTF	0.000678887	0	0	0	0	0	0
CAWSRGGSEKLVF_CASSIDRVYGYTF	0.000678887	0	0	0	0	0	0
CAYARGSNYKLTF_CASREQGAPYNSPLHF	0.000678887	0	0	0	0	0	0
CAYDTGNTPLVF_CASSLGVRWVYTF	0.000678887	0	0	0	0	0	0
CAVRGFNTDKLIF_CASTRDSPLGGYTF	0.000678887	0	0	0	0	0	0
CAYGMDSNYQLIW_CASSPITGRNNEQFF	0.000678887	0	0	0	0	0	0
CAYGTGTASKLTF_CASSVDGGPWPQHF	0.000678887	0	0	0	0	0	0
CAVRGFGNVLHC_CATLGAMDLDQHF	0.000678887	0	0	0	0	0	0
CAVRGFGNVLHC_CASSLDAGPVGYTF	0.000678887	0	0	0	0	0	0
CAVRGEITGGGNKLTF_CASRGLAKNIQYF	0.000678887	0	0	0	0	0	0
CAVRGADGQKLLF_CATRGQSNTEAFF	0.000678887	0	0	0	0	0	0
CAYLGGAGKSTF_CATRQLSLYYYGYTF	0.000678887	0	0	0	0	0	0
CAVRFSYDKVIF_CASRPGGGYGYTF	0.000678887	0	0	0	0	0	0
CAVRFILTGGGNKLTF_CSARYGFADTQYF	0.000678887	0	0	0	0	0	0
CAVRGGDNYGQNFVF_CASSQDWAGGVGANVLTF	0.000678887	0	0	0	0	0	0
CAVREVDTGRRALTF_CASIPNTGELFF	0.000678887	0	0	0	0	0	0
CAVWAGANNLFF_CASSYSRDRGLETQYF	0.000678887	0	0	0	0	0	0
CAVVYGWGSQGNLIF_CASSQDHAERSYNEQFF	0.000678887	0	0	0	0	0	0
CAVRPTGFQKLVF_CASSAGTGGGWNTEAFF	0.000678887	0	0	0	0	0	0
CAVVLSGNTGKLIF_CATSRWDEQFF	0.000678887	0	0	0	0	0	0
CAVVLTGTASKLTF_CASSKDPANTEAFF	0.000678887	0	0	0	0	0	0
CAVRPSYYGGSQGNLIF_CSARARGYEQYF	0.000678887	0	0	0	0	0	0
CAVVNQAGTALIF_CARQDRGNTEAFF	0.000678887	0	0	0	0	0	0
CAVVNSDGQKLLF_CAWSRGALNTEAFF	0.000678887	0	0	0	0	0	0
CAVRPQYGGSQGNLIF_CASSYSNAPYGELFF	0.000678887	0	0	0	0	0	0
CAVVNTGGFKTIF_CASSTGGTESGGYTF	0.000678887	0	0	0	0	0	0
CAVVNTGNQFYF_CASSPLGQGTNEQYF	0.000678887	0	0	0	0	0	0
CAVRPLYNFNKFYF_CASSPSGQRGVETQYF	0.000678887	0	0	0	0	0	0
CAVRPLGNTPLVF_CASSQSRGTTEAFF	0.000678887	0	0	0	0	0	0
CAVRPINTGTASKLTF_CSASRWRGPQHF	0.000678887	0	0	0	0	0	0
CAVRIGYSTLTF_CASSELAGGSNEQFF	0.000678887	0	0	0	0	0	0
CAVRPGTNAGKSTF_CATRQGVKQPQHF	0.000678887	0	0	0	0	0	0
CAVRPENTGFQKLVF_CASSLASGKEQFF	0.000678887	0	0	0	0	0	0
CAVVTGGSYIPTF_CASISGTGRSPLHF	0.000678887	0	0	0	0	0	0
CAVRNNYGQNFVF_CASSTGLATSSEQYF	0.000678887	0	0	0	0	0	0
CAVVVDQTGANNLFF_CASSPRGGSQYF	0.000678887	0	0	0	0	0	0
CAVRMNRDDKIIF_CATSIDRGRYEQYF	0.000678887	0	0	0	0	0	0
CAVRLRSGGSYIPTF_CASSVSGTGYNEQFF	0.000678887	0	0	0	0	0	0
CAVRLNYKLTF_CSARRRGIQETQYF	0.000678887	0	0	0	0	0	0
CAVRLLTGGGNKLTF_CASSRGQGLHEQYF	0.000678887	0	0	0	0	0	0
CAVRLDNDYKLSF_CASSELLSAGGSTDTQYF	0.000678887	0	0	0	0	0	0
CAVRKVAAGNKLTF_CASSLGRGVPNSPLHF	0.000678887	0	0	0	0	0	0
CAVVYGQNFVF_CASRELRGSTDTQYF	0.000678887	0	0	0	0	0	0
CAVRKAPDSWGKLQF_CASSESGALYEQYF	0.000678887	0	0	0	0	0	0
CAVRPGIQGGSEKLVF_CASSLDIGQYF	0.000678887	0	0	0	0	0	0
CAVVGTGGFKTIF_CASSPRGVNTGELFF	0.000678887	0	0	0	0	0	0
CAYLNTGTASKLTF_CASKGRGYTF	0.000678887	0	0	0	0	0	0
CAVREGTDKLIF_CSARDRDKAYEQYF	0.000678887	0	0	0	0	0	0
CAVRDKDSNYQLIW_CSVPGEYQGNTEAFF	0.000678887	0	0	0	0	0	0
CAYRSGETSGSRLTF_CATSFPGGNYNEQFF	0.000678887	0	0	0	0	0	0
CAVRDIMATNAGKSTF_CASSFLATSTDTQYF	0.000678887	0	0	0	0	0	0
CAYRSPNTGNQFYF_CASSQILRQPQHF	0.000678887	0	0	0	0	0	0
CAVRDGRYIPTF_CASSIPQGLFYNEQFF	0.000678887	0	0	0	0	0	0
CAYRSRGRGDDKIIF_CASADVRVRGEQYF	0.000678887	0	0	0	0	0	0
CAVRDGNTGGFKTIF_CSVEAGGETDTQYF	0.000678887	0	0	0	0	0	0
CAYRSRTGANSKLTF_CASKWDRGPHTHNEQFF	0.000678887	0	0	0	0	0	0
CAVRDEQSGGYQKVTF_CASSLDRAGELFF	0.000678887	0	0	0	0	0	0
CAVRDEPITAGNKLTF_CSARRTGRNTEAFF	0.000678887	0	0	0	0	0	0
CAVRDDYKLSF_CASSHAENTEAFF	0.000678887	0	0	0	0	0	0
CAVRDDLDSNYQLIW_CASSLTQGKTYEQYF	0.000678887	0	0	0	0	0	0
CAYRSFQGAQKLVF_CSPIRLAGGGYF	0.000678887	0	0	0	0	0	0
CAVRDDKIIF_CASSQEVGTNYGYTF	0.000678887	0	0	0	0	0	0
CAYRSTFNFGNEKLTF_CASTGQGKDYGYTF	0.000678887	0	0	0	0	0	0
CAYRSVGLTF_CASSYSLLWGGDEKLFF	0.000678887	0	0	0	0	0	0
CAVRAVAGNMLTF_CASSLRQVDTEAFF	0.000678887	0	0	0	0	0	0
CAVRATIRGGSNYQLIW_CASGQGTFNALRAFF	0.000678887	0	0	0	0	0	0
CAYRSYTNAGKSTF_CASSQDPATPRAFF	0.000678887	0	0	0	0	0	0
CAYRSYYGGSQGNLIF_CASSHGGHTQYF	0.000678887	0	0	0	0	0	0
CAVRASNFGNEKLTF_CSARRAGGTNQPQHF	0.000678887	0	0	0	0	0	0
CAVRARGNYQLIW_CASSHFGPGQEFIIPGYTF	0.000678887	0	0	0	0	0	0
CAVRAPYNFNKFYF_CASSSGDREVGQPQHF	0.000678887	0	0	0	0	0	0
CAVRAPSGNDYKLSF_CASSLAQGAGEKLFF	0.000678887	0	0	0	0	0	0
CAVRAPSGGSYIPTF_CATSREGDAWPQHF	0.000678887	0	0	0	0	0	0
CAYRVGLDTPLVF_CASSHTGTFYEQYF	0.000678887	0	0	0	0	0	0
CAVRDDADKLIF_CATSRDKNRGGIYEQYF	0.000678887	0	0	0	0	0	0
CAVREIGSQGNLIF_CASSYRTSGASSTDTQYF	0.000678887	0	0	0	0	0	0
CAYRSFDTGNQFYF_CASSLLGRGPYNSPLHF	0.000678887	0	0	0	0	0	0
CAYRSAVGDYKLSF_CASSLGSYEQYF	0.000678887	0	0	0	0	0	0
CAYRAMNAGGTSYGKLTF_CATLELAASTDTQYF	0.000678887	0	0	0	0	0	0
CAYRARGNQFYF_CASSGGQGGKTQYF	0.000678887	0	0	0	0	0	0
CAYRILDFGNEKLTF_CASSYAGRNEKLFF	0.000678887	0	0	0	0	0	0
CAYRNPGGSNYKLTF_CASSRQGGYNSPLHF	0.000678887	0	0	0	0	0	0
CAVRDWRGVNDYKLSF_CASSPRQTGGAEAFF	0.000678887	0	0	0	0	0	0
CAYRNTGNQFYF_CASNLAVSAYEQYF	0.000678887	0	0	0	0	0	0
CAVRDSSGNTGKLIF_CSAPRWAGGGNEQFF	0.000678887	0	0	0	0	0	0
CAVRDSSGNTGKLIF_CASSMRDRVSTEAFF	0.000678887	0	0	0	0	0	0
CAYRNYGGATNKLIF_CAISERTENTEAFF	0.000678887	0	0	0	0	0	0
CAVRDSILTGGGNKLTF_CASSPGTGSYGYTF	0.000678887	0	0	0	0	0	0
CAYRRGYGGSQGNLIF_CASSHGPSGENYGYTF	0.000678887	0	0	0	0	0	0
CAVRDRTGGGNKLTF_CASVDRGQNSPLHF	0.000678887	0	0	0	0	0	0
CAYRSAWGGSEKLVF_CASSPLGNTEAFF	0.000678887	0	0	0	0	0	0
CAYRRPGGGTSYGKLTF_CSARGPGILTQYF	0.000678887	0	0	0	0	0	0
CAVRDRNTNAGKSTF_CASSLSPGAYEQYF	0.000678887	0	0	0	0	0	0
CAYRSADFGNEKLTF_CASSIASLAGGYNEQFF	0.000678887	0	0	0	0	0	0
CAYRSAGTGNQFYF_CASSPAQETQYF	0.000678887	0	0	0	0	0	0
CAVRDRGNQGGKLIF_CASSHQGFGQPQHF	0.000678887	0	0	0	0	0	0
CAVRDRDSNYQLIW_CATSDLNRLNYGYTF	0.000678887	0	0	0	0	0	0
CAVRDRDDKIIF_CASSGDRGKGNQPQHF	0.000678887	0	0	0	0	0	0
CAYRSALWNQFYF_CSASPPDRAAEAFF	0.000678887	0	0	0	0	0	0
CAVRDPDSSYKLIF_CASSQEVIGELFF	0.000678887	0	0	0	0	0	0
CAYRSANYGGSQGNLIF_CASSPGASKVYGYTF	0.000678887	0	0	0	0	0	0
CAVRDNYGQNFVF_CASSPTPGTASTDTQYF	0.000678887	0	0	0	0	0	0
CAVRDNGGATNKLIF_CASSKTGTGSEAFF	0.000678887	0	0	0	0	0	0
CAVRDNAGNNRKLIW_CATSDETDAYEQYF	0.000678887	0	0	0	0	0	0
CAVRDRRAAGNKLTF_CASDRGGSLKAFF	0.000678887	0	0	0	0	0	0
CAVRPYGNNRLAF_CASSLSETGELFF	0.000678887	0	0	0	0	0	0
CAVRPYSGNTPLVF_CASSSGTSGRTDTQYF	0.000678887	0	0	0	0	0	0
CAVRQAPRDTGNQFYF_CASSLYRTASGANVLTF	0.000678887	0	0	0	0	0	0
CAVSFSGGYQKVTF_CASLGFDTQYF	0.000678887	0	0	0	0	0	0
CAVSFQGGSEKLVF_CSARRDPKPRLF	0.000678887	0	0	0	0	0	0
CAVSSRDDGQKLLF_CASSLAGEQYF	0.000678887	0	0	0	0	0	0
CAVSFPRGGSNYKLTF_CASSTTSGVLNEQFF	0.000678887	0	0	0	0	0	0
CAVSSRGAQKLVF_CASSVGHITEAFF	0.000678887	0	0	0	0	0	0
CAVSEVGNAGNMLTF_CASSSKLGVLTEAFF	0.000678887	0	0	0	0	0	0
CAVSSRSTLTF_CASTLQGTNTEAFF	0.000678887	0	0	0	0	0	0
CAVSESTGFQKLVF_CASSQGTSGGGNEQFF	0.000678887	0	0	0	0	0	0
CAVSTGNQFYF_CASSFGTSGDTQYF	0.000678887	0	0	0	0	0	0
CAVSESGTSYGKLTF_CASSVGTLYNSPLHF	0.000678887	0	0	0	0	0	0
CAVSERWNNRLAF_CASSAESGGSYGYTF	0.000678887	0	0	0	0	0	0
CAVSERREGANSKLTF_CASSQVPLYEQYF	0.000678887	0	0	0	0	0	0
CAVSFSGTALIF_CSATSYLLAETYEQYF	0.000678887	0	0	0	0	0	0
CAVSELSGGGADGLTF_CASSQGRTPGNTIYF	0.000678887	0	0	0	0	0	0
CAVSVNNARLMF_CASSYGQGLSPIINQPQHF	0.000678887	0	0	0	0	0	0
CAVSVRGNQGGKLIF_CASRAGGRYEQYF	0.000678887	0	0	0	0	0	0
CAVSWSQYGNKLVF_CATSDLSRGTRLYEQYF	0.000678887	0	0	0	0	0	0
CAVTAGGFKTIF_CASTSPGQGKGEQYF	0.000678887	0	0	0	0	0	0
CAVSDYGGNTGKLIF_CSVEPGVDYGYTF	0.000678887	0	0	0	0	0	0
CAVSDWDTGFQKLVF_CASSTHRDEQYF	0.000678887	0	0	0	0	0	0
CAVSDTGNQFYF_CASRGTSLLGNEQFF	0.000678887	0	0	0	0	0	0
CAVSDSTGGFKTIF_CASSTGRGSPLHF	0.000678887	0	0	0	0	0	0
CAVSDSTGGFKTIF_CASRPAGQGAAKNIQYF	0.000678887	0	0	0	0	0	0
CAVSDSGGGADGLTF_CASSQVLAGGGGELFF	0.000678887	0	0	0	0	0	0
CAVSDRGGSQGNLIF_CASGRGRGGLETQYF	0.000678887	0	0	0	0	0	0
CAVSDRGGKLIF_CASSSLDEKLFF	0.000678887	0	0	0	0	0	0
CAVSEGLTGGFKTIF_CASSAGAQGATENTEAFF	0.000678887	0	0	0	0	0	0
CAVSDRAGGGADGLTF_CASSSKWGAGELFF	0.000678887	0	0	0	0	0	0
CAVSFTGFQKLVF_CASSLEAGELFF	0.000678887	0	0	0	0	0	0
CAVSSGGTSGSRLTF_CASSVGGWTQPYEQYF	0.000678887	0	0	0	0	0	0
CAVSLSNDYKLSF_CSARSSDLYTGELFF	0.000678887	0	0	0	0	0	0
CAVSLYSSASKIIF_CASSSSGLINLSNQPQHF	0.000678887	0	0	0	0	0	0
CAVSNQAGTALIF_CASSPWTSLSINEQFF	0.000678887	0	0	0	0	0	0
CAVSLIKAAGNKLTF_CASSNSNGGRRIYSNQPQHF	0.000678887	0	0	0	0	0	0
CAVSLGQGAQKLVF_CASNPGGATEAFF	0.000678887	0	0	0	0	0	0
CAVSLGGFQKLVF_CASSLQPGTDSYEQYF	0.000678887	0	0	0	0	0	0
CAVSNTGNQFYF_CSARVSGRTDTQYF	0.000678887	0	0	0	0	0	0
CAVSKSGANNLFF_CASSLDGGRNQPQHF	0.000678887	0	0	0	0	0	0
CAVSNTGRRALTF_CASRLTLLAGEKNEQFF	0.000678887	0	0	0	0	0	0
CAVSITGNQFYF_CASSQVSAGGTDTQYF	0.000678887	0	0	0	0	0	0
CAVSPASGGSYIPTF_CASSLAGIDEQYF	0.000678887	0	0	0	0	0	0
CAVSGVAGGSYIPTF_CASSLGLAGGPSTDTQYF	0.000678887	0	0	0	0	0	0
CAVSSNYQLIW_CASSHDRGKGYTF	0.000678887	0	0	0	0	0	0
CAVSPLRSNDYKLSF_CASSSPGGKYEQYF	0.000678887	0	0	0	0	0	0
CAVSGSGGYQKVTF_CASSLGVVAGGPDTQYF	0.000678887	0	0	0	0	0	0
CAVSGRSSASKIIF_CASSQESASSAETQYF	0.000678887	0	0	0	0	0	0
CAVSGRGSEKLVF_CASSHAPTPTYGYTF	0.000678887	0	0	0	0	0	0
CAVSQGGYTNAGKSTF_CASNYGAEGEQFF	0.000678887	0	0	0	0	0	0
CAVSGNQAGTALIF_CASGTSGNTIYF	0.000678887	0	0	0	0	0	0
CAVSGLDNNDMRF_CATSDPSRKFNYGYTF	0.000678887	0	0	0	0	0	0
CAVSRIQGAQKLVF_CASSQVKAGANVLTF	0.000678887	0	0	0	0	0	0
CAVSSFGNEKLTF_CASSYGARARAEAFF	0.000678887	0	0	0	0	0	0
CAVSGGSYIPTF_CAWDGLAADTQYF	0.000678887	0	0	0	0	0	0
CAVSGERGSNYKLTF_CASSSRYRGRRNDEQFF	0.000678887	0	0	0	0	0	0
CAVSGELAGANSKLTF_CASSLTTWREDNEQFF	0.000678887	0	0	0	0	0	0
CAVSGDYNQGGKLIF_CASSPSWGRGANVLTF	0.000678887	0	0	0	0	0	0
CAVSPRTSGTYKYIF_CASRAGVGYTF	0.000678887	0	0	0	0	0	0
CAVSDQGYGNKLVF_CASSPDMVRSGGGYTF	0.000678887	0	0	0	0	0	0
CAVSDQGSGNTGKLIF_CSAYLAGSTGELFF	0.000678887	0	0	0	0	0	0
CAVTGANNLFF_CASSFPTGFNYGYTF	0.000678887	0	0	0	0	0	0
CAVRVDSNYQLIW_CASSLNLHRGEGNEKLFF	0.000678887	0	0	0	0	0	0
CAVRVAAGNNRKLIW_CAWSVRRGPTNEKLFF	0.000678887	0	0	0	0	0	0
CAVRTTSGTYKYIF_CAIRVDENTEAFF	0.000678887	0	0	0	0	0	0
CAVRTTGFQKLVF_CASSPGLRNRGPTQGSYEQYF	0.000678887	0	0	0	0	0	0
CAVRTPKSGYSTLTF_CASKREGPDTQYF	0.000678887	0	0	0	0	0	0
CAVTSRGGGNKLTF_CASSYSLRDNSPLHF	0.000678887	0	0	0	0	0	0
CAVRTGANNLFF_CASSGTRTNEQFF	0.000678887	0	0	0	0	0	0
CAVTTADRGSTLGRLYF_CASSFWQYGYTF	0.000678887	0	0	0	0	0	0
CAVRSSGGSYIPTF_CASSGRGGVQADTQYF	0.000678887	0	0	0	0	0	0
CAVRSPVGNLIF_CASSVGGGSPLHF	0.000678887	0	0	0	0	0	0
CAVRSNTNAGKSTF_CASSQDVLARDEQYF	0.000678887	0	0	0	0	0	0
CAVTVAGNTPLVF_CASSHRQGAFSYGYTF	0.000678887	0	0	0	0	0	0
CAVTSNARLMF_CSAIGPREATYEQYF	0.000678887	0	0	0	0	0	0
CAVRSGGGADGLTF_CASSLRSGGFSYEQYF	0.000678887	0	0	0	0	0	0
CAVRSDQTGANNLFF_CSARDIAGGPVRQYF	0.000678887	0	0	0	0	0	0
CAVVEATNAGKSTF_CASSQDRAGGPDGELFF	0.000678887	0	0	0	0	0	0
CAVRRVNRDDKIIF_CASSPSGHKSEKLFF	0.000678887	0	0	0	0	0	0
CAVRRNGQNFVF_CASSLRYRERENQPQHF	0.000678887	0	0	0	0	0	0
CAVRRLKGAQKLVF_CASSFPGVGKNEQFF	0.000678887	0	0	0	0	0	0
CAVRRGQNFVF_CATWASYNEQFF	0.000678887	0	0	0	0	0	0
CAVVERGSTLGRLYF_CASSLGLMNTEAFF	0.000678887	0	0	0	0	0	0
CAVVFMEYGNKLVF_CASSLDGRVQETQYF	0.000678887	0	0	0	0	0	0
CAVRRGGDSNYQLIW_CASSSSWRVSGGF	0.000678887	0	0	0	0	0	0
CAVRRGDSNYQLIW_CASRQGLGQAIYNEQFF	0.000678887	0	0	0	0	0	0
CAVVGGSGNTGKLIF_CAWSRESSGANVLTF	0.000678887	0	0	0	0	0	0
CAVRRATGGSYIPTF_CASSRLTSGRVDTQYF	0.000678887	0	0	0	0	0	0
CAVVAYGNNRLAF_CASSFSGRAQETQYF	0.000678887	0	0	0	0	0	0
CAVRVDTNAGKSTF_CASSSYRGEGYGYTF	0.000678887	0	0	0	0	0	0
CAVTRFSGGYNKLIF_CASSPTGGNSGNTIYF	0.000678887	0	0	0	0	0	0
CAVRVLNARLMF_CAIISRDYYYNEQFF	0.000678887	0	0	0	0	0	0
CAVSDPRGGKLIF_CASSYIQGEAFF	0.000678887	0	0	0	0	0	0
CAVSDNTGFQKLVF_CASSKPGSYNEQFF	0.000678887	0	0	0	0	0	0
CAVSDNTDKLIF_CASSEFILNLAGGPYEQYF	0.000678887	0	0	0	0	0	0
CAVTGFNKFYF_CASSLLSGAWELFF	0.000678887	0	0	0	0	0	0
CAVSDLYNQGGKLIF_CASSTHYEQYF	0.000678887	0	0	0	0	0	0
CAVTGFQKLVF_CASSQEVGLGEQYF	0.000678887	0	0	0	0	0	0
CAVSDLWETSGSRLTF_CASSPGWGRGLGNEQFF	0.000678887	0	0	0	0	0	0
CAVSDLSTDSWGKLQF_CASSYSGASGRPGELFF	0.000678887	0	0	0	0	0	0
CAVSDLLNYGGSQGNLIF_CASSVETKSTDTQYF	0.000678887	0	0	0	0	0	0
CAVTIYGQNFVF_CASSQRAGSAGGANVLTF	0.000678887	0	0	0	0	0	0
CAVSDGKGGGADGLTF_CASSLENEQFF	0.000678887	0	0	0	0	0	0
CAVSDGDKIIF_CASSYLLGGAANTGELFF	0.000678887	0	0	0	0	0	0
CAVSDCTGANSKLTF_CASSFTGGRNYGYTF	0.000678887	0	0	0	0	0	0
CAVTKWGRNNQFYF_CASSQEGINYGYTF	0.000678887	0	0	0	0	0	0
CAVSARWGNNRLAF_CASSLDVRAGTEAFF	0.000678887	0	0	0	0	0	0
CAVSAPGGGADGLTF_CASSFKDAETQYF	0.000678887	0	0	0	0	0	0
CAVTNDYKLSF_CASSQEKELAGFYEQFF	0.000678887	0	0	0	0	0	0
CAVTNFGNEKLTF_CASSFQGVYEQYF	0.000678887	0	0	0	0	0	0
CAVRYDARLMF_CASSLKEAGKLFF	0.000678887	0	0	0	0	0	0
CAVTPGTYKYIF_CASSLLSGAPTNEKLFF	0.000678887	0	0	0	0	0	0
CAVTPPGGYNKLIF_CSASEQGNYGYTF	0.000678887	0	0	0	0	0	0
CAVRVSGTYKYIF_CASSSTGYDEQYF	0.000678887	0	0	0	0	0	0
CAVTPSGGSYIPTF_CAIKEPGLAAYEQYF	0.000678887	0	0	0	0	0	0
CAVTPSGGYNKLIF_CASSLRGSDQPQHF	0.000678887	0	0	0	0	0	0
CAVTPYGGATNKLIF_CASSLGIGHSPLHF	0.000678887	0	0	0	0	0	0
CAVTPYSSASKIIF_CASSPPQGVKDYGYTF	0.000678887	0	0	0	0	0	0
CAVTRFNQGGKLIF_CASGGGGSPSGNTIYF	0.000678887	0	0	0	0	0	0
CAVRALYNTDKLIF_CASRDRGLGTYEQYF	0.000678887	0	0	0	0	0	0
CAVGDARLMF_CAISESTGWETQYF	0.000678887	0	0	0	0	0	0
CAVRALTGGGNKLTF_CASTSTGTGTEAFF	0.000678887	0	0	0	0	0	0
CAYSGDAGNMLTF_CASSIRDGGFYGYTF	0.000678887	0	0	0	0	0	0
CILRGPPPFGSARQLTF_CASSPRLAGGLSYEQYF	0.000678887	0	0	0	0	0	0
CILRGTSGTYKYIF_CASSLVLNTIYF	0.000678887	0	0	0	0	0	0
CAVKRDSSYKLIF_CASSYRQGGETQYF	0.000678887	0	0	0	0	0	0
CILRIKAAGNKLTF_CASSYPTGYEQYF	0.000678887	0	0	0	0	0	0
CAVKPFFTKAGGTSYGKLTF_CASLPQGARDEQYF	0.000678887	0	0	0	0	0	0
CILRPDRGSTLGRLYF_CASSQIARNKNTEAFF	0.000678887	0	0	0	0	0	0
CAVKLGFGNVLHC_CASSFRTSGGAGNEQFF	0.000678887	0	0	0	0	0	0
CILRPSNSNSGYALNF_CASSIRHRGNNGYTF	0.000678887	0	0	0	0	0	0
CAVKKGGANNLFF_CASSVPGAVTEAFF	0.000678887	0	0	0	0	0	0
CAVKGYSTLTF_CASSTRQDREKLFF	0.000678887	0	0	0	0	0	0
CAVKGSGNTGKLIF_CAISAVNFGRFENTEAFF	0.000678887	0	0	0	0	0	0
CAVKGSGGSYIPTF_CASSILPTGARDTQYF	0.000678887	0	0	0	0	0	0
CAVKTGANSKLTF_CASSPLGGGQETQYF	0.000678887	0	0	0	0	0	0
CILRPTSGTYKYIF_CASSVGLAGGSGANVLTF	0.000678887	0	0	0	0	0	0
CAVKGGNTGNQFYF_CASNRGWDEQFF	0.000678887	0	0	0	0	0	0
CILRRASSAGKSTF_CASSQSRGGSVAKNIQYF	0.000678887	0	0	0	0	0	0
CILRREQGGKLIF_CSAFRDREYEQYF	0.000678887	0	0	0	0	0	0
CAVKGGGATNKLIF_CASSFAGTGFFGGYTF	0.000678887	0	0	0	0	0	0
CAVKDNQGGKLIF_CASSFFSVNYGYTF	0.000678887	0	0	0	0	0	0
CILRRSGGSNYKLTF_CASSIGALYSNQPQHF	0.000678887	0	0	0	0	0	0
CAVKDLPRGGGYQKVTF_CSARASGSDTQYF	0.000678887	0	0	0	0	0	0
CILRSDDKIIF_CASREDILSGNTIYF	0.000678887	0	0	0	0	0	0
CAVIRTSGSRLTF_CASSPLPANNEQFF	0.000678887	0	0	0	0	0	0
CAVIRMDSSYKLIF_CASSQEYRRGYEQYF	0.000678887	0	0	0	0	0	0
CAVIRDGGFKTIF_CASSLVGTRPYEQYF	0.000678887	0	0	0	0	0	0
CILRSGANSKLTF_CASSFRRGGTNYYGYTF	0.000678887	0	0	0	0	0	0
CAVKGNTGKLIF_CSARDWGLSSYNEQFF	0.000678887	0	0	0	0	0	0
CILRSQAAGNKLTF_CSARKQNYEQYF	0.000678887	0	0	0	0	0	0
CAVKVLRGSYIPTF_CASQSLLEAFF	0.000678887	0	0	0	0	0	0
CILREGDYGGSQGNLIF_CASSPRGRASTNEKLFF	0.000678887	0	0	0	0	0	0
CAVMETSGSRLTF_CASSESRGRIYGYTF	0.000678887	0	0	0	0	0	0
CILRDFNTGTASKLTF_CASSPQQGSLNSPLHF	0.000678887	0	0	0	0	0	0
CILRDGDSGNTPLVF_CASTLIRNRNTIYF	0.000678887	0	0	0	0	0	0
CILRDHPDNYGQNFVF_CASSPGRNNEQFF	0.000678887	0	0	0	0	0	0
CILRDLESGNQFYF_CASSSTSGTYEQYF	0.000678887	0	0	0	0	0	0
CAVLYNFNKFYF_CASSFLTARMNTEAFF	0.000678887	0	0	0	0	0	0
CILRDLSNYGQNFVF_CASSLGAEAQYF	0.000678887	0	0	0	0	0	0
CAVLTYSSASKIIF_CASSEGRETQYF	0.000678887	0	0	0	0	0	0
CAVLTNNARLMF_CSAREFTIYEQFF	0.000678887	0	0	0	0	0	0
CAVLSPPLVF_CASSLGRAGPDDPLF	0.000678887	0	0	0	0	0	0
CILRDPISNSGYALNF_CASSPPRVPGEGYTF	0.000678887	0	0	0	0	0	0
CAVLQGGSEKLVF_CASSLDRVASPLHF	0.000678887	0	0	0	0	0	0
CILRGGYSGTYKYIF_CASSYFSTGPIYNSPLHF	0.000678887	0	0	0	0	0	0
CAVLPPIKAAGNKLTF_CASSPVSSNTGELFF	0.000678887	0	0	0	0	0	0
CILRDTIIQGAQKLVF_CASSSTGTGLNSPLHF	0.000678887	0	0	0	0	0	0
CAVLNSGYALNF_CASSLERGAYNEQFF	0.000678887	0	0	0	0	0	0
CAVLNRGSTLGRLYF_CASSLFPRGGSYNEQFF	0.000678887	0	0	0	0	0	0
CAVLNNAGNMLTF_CASSWSTWDTGELFF	0.000678887	0	0	0	0	0	0
CAVLNAGNMLTF_CASSPVSSSYEQYF	0.000678887	0	0	0	0	0	0
CAVLISGGYNKLIF_CASNHGESYEQYF	0.000678887	0	0	0	0	0	0
CILRDTNFGNEKLTF_CASSHQGQGASYEQYF	0.000678887	0	0	0	0	0	0
CAVLGFGNVLHC_CASSERSGGLGDTQYF	0.000678887	0	0	0	0	0	0
CILRDVGNGGSQGNLIF_CASSYSRQAEAFF	0.000678887	0	0	0	0	0	0
CILRDVLIQGAQKLVF_CATSRGPSGPLLYEQYF	0.000678887	0	0	0	0	0	0
CILRDVYREGNKLVF_CSATGYSPGQLGGYTF	0.000678887	0	0	0	0	0	0
CAVKWEGGGADGLTF_CATGLGVVYEQYF	0.000678887	0	0	0	0	0	0
CILRDRDDKIIF_CASSYQDRFNTEAFF	0.000678887	0	0	0	0	0	0
CAVMHSSASKIIF_CASGEPGSLSYGYTF	0.000678887	0	0	0	0	0	0
CILRVRDTGNQFYF_CSASEGGLRQETQYF	0.000678887	0	0	0	0	0	0
CILSAPMDSNYQLIW_CASSPHGGQLNTEAFF	0.000678887	0	0	0	0	0	0
CAVGSGGGADGLTF_CSARDLQLAAMTQYF	0.000678887	0	0	0	0	0	0
CAVGSFSDGQKLLF_CASSYFRAALNTEAFF	0.000678887	0	0	0	0	0	0
CISTNTGNQFYF_CASRIGGWLYEQYF	0.000678887	0	0	0	0	0	0
CIVAGPPGNTGKLIF_CASIKRGGTGNTEAFF	0.000678887	0	0	0	0	0	0
CAVGRFTRLMF_CASRQGSYEQYF	0.000678887	0	0	0	0	0	0
CIVEHSGAGSYQLTF_CASLQGNTEAFF	0.000678887	0	0	0	0	0	0
CIVENYGQNFVF_CASSLLAGSTGELFF	0.000678887	0	0	0	0	0	0
CAVGPGGSYIPTF_CASFRTSGKGPGTDTQYF	0.000678887	0	0	0	0	0	0
CIVGNYGQNFVF_CSARDPWQGDGYTF	0.000678887	0	0	0	0	0	0
CAVGLNTNAGKSTF_CASSLSGEQYF	0.000678887	0	0	0	0	0	0
CAVGHGGATNKLIF_CSVLPGPYGYTF	0.000678887	0	0	0	0	0	0
CIVHSYTGANSKLTF_CAISDWRGPYNEQFF	0.000678887	0	0	0	0	0	0
CAVGSIQGAQKLVF_CASSRTTGGGTEAFF	0.000678887	0	0	0	0	0	0
CAVGGTGTLTF_CASSKAPEDYEQYF	0.000678887	0	0	0	0	0	0
CIVKGGGADGLTF_CASSIGGAKNIQYF	0.000678887	0	0	0	0	0	0
CIVLSGYALNF_CASSMTGDEQYF	0.000678887	0	0	0	0	0	0
CIVLVFNAGNMLTF_CASSEGRTDTQYF	0.000678887	0	0	0	0	0	0
CAVGGSGGGADGLTF_CSARGSQGYTF	0.000678887	0	0	0	0	0	0
CIVNGGKLIF_CASSQDVAGTPNEKLFF	0.000678887	0	0	0	0	0	0
CAVGGGSQGNLIF_CSARDRVLGGYGYTF	0.000678887	0	0	0	0	0	0
CAVGGGGNKLTF_CSALAGTTSTDTQYF	0.000678887	0	0	0	0	0	0
CAVGGFGNVLHC_CASSLSGGERYTQYF	0.000678887	0	0	0	0	0	0
CIVNYGGSQGNLIF_CASSLLAGIQETQYF	0.000678887	0	0	0	0	0	0
CAVGEYGNKLVF_CASSDPYNEQFF	0.000678887	0	0	0	0	0	0
CAVGESNYQLIW_CASSYRTDYEQYF	0.000678887	0	0	0	0	0	0
CAVGEQASGNTGKLIF_CASSLEGTLRAFF	0.000678887	0	0	0	0	0	0
CAVGGSYNQGGKLIF_CASSLGEGSPLHF	0.000678887	0	0	0	0	0	0
CILSAGRTSGTYKYIF_CASKERVGSYEQYF	0.000678887	0	0	0	0	0	0
CIRYTDAYSGAGSYQLTF_CASRRSRGLNEQFF	0.000678887	0	0	0	0	0	0
CIRRGEYGNKLVF_CASSPKGPGSNQPQHF	0.000678887	0	0	0	0	0	0
CAVIPLSNDYKLSF_CASSRGRLNTEAFF	0.000678887	0	0	0	0	0	0
CAVIPLDTGRRALTF_CASSLDLLQLREKLFF	0.000678887	0	0	0	0	0	0
CAVIPDTGRRALTF_CASSNNYRGGETQYF	0.000678887	0	0	0	0	0	0
CILSAYGQNFVF_CASSLAETSGRWHEQFF	0.000678887	0	0	0	0	0	0
CILSLDTGNQFYF_CASSLDVRANVLTF	0.000678887	0	0	0	0	0	0
CAVILNTGFQKLVF_CAISESAGAGTQYF	0.000678887	0	0	0	0	0	0
CAVIIFSGGYNKLIF_CATNGRNTGELFF	0.000678887	0	0	0	0	0	0
CAVIHYNQGGKLIF_CASSLKGAGNTIYF	0.000678887	0	0	0	0	0	0
CAVIGSWGKLQF_CASSLDGTAKGYTF	0.000678887	0	0	0	0	0	0
CILSYAGNNRKLIW_CASSLGPTYGYTF	0.000678887	0	0	0	0	0	0
CAVIGGSGNTGKLIF_CAISVKGNTEAFF	0.000678887	0	0	0	0	0	0
CAVIFSGGYQKVTF_CASRTRDRGHNEQFF	0.000678887	0	0	0	0	0	0
CAVGSSSARQLTF_CASSLVAGTNEQFF	0.000678887	0	0	0	0	0	0
CILSYRDNYGQNFVF_CASSRTSGRADTQYF	0.000678887	0	0	0	0	0	0
CAVHSGGSNYKLTF_CASSDTGDSEKLFF	0.000678887	0	0	0	0	0	0
CILTIIQGAQKLVF_CAIRRGGTGGRNEKLFF	0.000678887	0	0	0	0	0	0
[truncated: 2,658 more rows]

[truncated: 9 more sheets: ED Figure 1a, ED Figure 2, ED Figure 3a, ED Figure 3b-g, ED Figure 5a-b, ED Figure 7a, c, ED Figure 7b, ED Figure 7d, ED Figure 8]
